# Supplementary material for: A novel optical imaging probe for targeted visualization of NLRP3 inflammasomes in a mouse model of age-related macular degeneration
Source: Front Med (Lausanne). 2023 Jan 10;9:1047791. doi: 10.3389/fmed.2022.1047791 (PMC9871584; doi:10.3389/fmed.2022.1047791)
Supplement: Supplementary file 2 [file Table_1.XLSX]

## Sheet: Sheet1
Time (ms)	Saline				Vehicle				InflammaProbe-1
-100	-18.8974	-15.3162	-9.6608	-9.12941	-0.71846	-6.23499	1.83021	-0.66266	9.0504	10.3662	12.3171	24.3183
-99.5	-18.9325	-15.8096	-9.57497	-9.25482	-1.28381	-6.35901	2.88232	-0.18424	9.06625	10.1061	12.109	24.4619
-99	-19.0028	-16.5302	-9.54155	-9.02132	-1.90358	-6.39694	3.57738	0.248663	9.12462	9.76389	12.2674	24.2876
-98.5	-19.145	-17.3824	-9.60031	-8.72366	-2.49419	-6.50707	3.84126	0.596993	9.23114	9.43521	12.7664	23.6905
-98	-19.2708	-18.2009	-9.64838	-8.60487	-3.0392	-6.4771	3.88797	0.518297	9.07054	9.35216	13.5045	22.7469
-97.5	-19.3049	-18.8263	-9.63262	-8.53875	-3.5606	-6.04499	3.88657	0.100917	8.59965	9.62894	14.2958	21.7099
-97	-19.22	-19.1289	-9.67537	-8.19478	-4.06187	-5.22097	3.79468	-0.17369	8.1664	10.1178	15.0207	20.6958
-96.5	-19.0847	-19.1052	-9.89471	-7.35658	-4.47611	-4.25546	3.55194	-0.08443	8.09406	10.5056	15.8645	19.5523
-96	-18.9692	-18.8285	-10.3601	-6.16548	-4.59832	-3.40081	3.24483	0.260887	8.42001	10.738	16.7819	18.3617
-95.5	-18.8146	-18.2658	-10.9971	-5.03624	-4.26989	-2.7316	3.14166	1.12152	8.96329	10.8958	17.4437	17.4516
-95	-18.4925	-17.5762	-11.5813	-4.26361	-3.58981	-2.21131	3.50303	2.83822	9.55549	10.8819	17.6131	16.9169
-94.5	-17.9908	-17.1816	-11.9143	-3.8443	-2.78325	-1.71655	4.33302	5.04512	10.0636	10.7664	17.4101	16.8671
-94	-17.4051	-17.0733	-11.9453	-3.67827	-1.99837	-1.16014	5.25286	7.30935	10.3969	10.7148	17.0448	17.3435
-93.5	-16.7853	-16.9073	-11.6713	-3.52327	-1.3434	-0.63861	5.90405	9.36021	10.468	10.6078	16.409	18.2211
-93	-16.1942	-16.7104	-10.9639	-3.02908	-0.89704	-0.27977	6.13924	10.8132	10.1873	10.2503	15.6391	19.2069
-92.5	-15.6448	-16.622	-9.81586	-2.15926	-0.61176	-0.13716	5.815	11.2788	9.61554	9.62256	15.0587	20.0093
-92	-15.0577	-16.4787	-8.49888	-1.16811	-0.43584	-0.27621	5.07163	10.7395	8.88585	8.89996	14.8115	20.4367
-91.5	-14.4191	-16.0715	-7.21023	-0.15358	-0.45082	-0.64735	4.23852	9.64884	8.03212	8.352	15.0326	20.3055
-91	-13.7866	-15.5882	-5.89841	0.836188	-0.66677	-1.04681	3.69989	8.27046	7.10966	8.05976	15.6023	19.8976
-90.5	-13.2145	-15.4133	-4.61501	1.58322	-0.90885	-1.45428	3.77381	6.71064	6.14126	8.01767	16.2576	19.3826
-90	-12.7545	-15.6015	-3.5221	2.22477	-1.081	-1.91254	4.163	5.21446	5.07747	8.24269	16.8601	18.7814
-89.5	-12.4692	-15.9611	-2.68566	3.07221	-1.31678	-2.27168	4.36325	3.95688	3.92738	8.73256	17.3912	18.4521
-89	-12.4209	-16.2099	-2.14501	3.96041	-1.84219	-2.40012	4.30842	3.20306	2.76083	9.44208	17.8478	18.4852
-88.5	-12.6165	-16.3813	-1.96314	4.68192	-2.6858	-2.25768	4.45009	3.02154	1.79381	10.1843	18.0412	18.6207
-88	-12.9272	-16.6162	-2.07658	5.31345	-3.54028	-2.00584	5.10205	3.16459	1.16708	10.9101	17.7154	18.9758
-87.5	-13.2325	-16.5018	-2.27388	5.9949	-4.15402	-1.89618	6.00288	3.70524	0.716382	11.7296	16.6642	20.1015
-87	-13.496	-15.781	-2.44622	6.5929	-4.46682	-2.00811	6.84371	4.8732	0.428148	12.557	15.0668	21.838
-86.5	-13.6124	-14.6218	-2.4731	6.79212	-4.48437	-2.26654	7.47738	6.42687	0.535481	13.1428	13.4372	23.2146
-86	-13.5087	-13.1964	-2.2399	6.62878	-4.31686	-2.54714	8.02674	7.76884	1.11428	13.2467	12.1292	23.3771
-85.5	-13.2758	-11.8803	-1.88782	6.35488	-4.02238	-2.81807	8.66211	8.63919	2.13439	12.8843	11.1846	22.5011
-85	-13.0232	-10.9844	-1.48143	6.07869	-3.60839	-3.12049	9.31461	9.15682	3.46686	12.2979	10.2813	21.6624
-84.5	-12.7624	-10.3466	-0.90267	5.7283	-3.11648	-3.47682	9.9084	9.51208	4.90846	11.7092	9.34911	21.3521
-84	-12.4621	-9.70485	-0.2612	5.20036	-2.55526	-3.87116	10.3761	9.83055	6.33491	11.1966	8.68684	21.0846
-83.5	-12.1461	-9.10477	0.267044	4.5705	-1.93415	-4.19562	10.671	9.93275	7.51957	10.7022	8.25364	20.3854
-83	-11.9328	-8.76762	0.731171	3.97288	-1.35954	-4.3044	10.698	10.0051	8.30023	10.1272	7.9664	19.2841
-82.5	-11.9095	-8.88157	1.18207	3.32547	-0.92947	-4.35686	10.4158	10.5265	8.74167	9.41623	7.92067	18.0163
-82	-12.0442	-9.45772	1.57244	2.48181	-0.58153	-4.53852	9.99409	11.2001	8.81504	8.75904	8.12334	16.7818
-81.5	-12.2339	-10.1961	1.91485	1.59219	-0.26725	-4.62013	9.48203	11.5247	8.39686	8.31137	8.32128	15.8306
-81	-12.4095	-10.6938	2.15579	0.948296	-0.16518	-4.38829	8.89208	11.4246	7.57789	8.0799	8.24944	15.385
-80.5	-12.5833	-10.7572	2.08462	0.690208	-0.40782	-3.7938	8.34727	10.9974	6.7093	8.14187	8.07353	15.0157
-80	-12.7413	-10.4011	1.615	0.893207	-0.81441	-2.98626	7.71882	10.2326	6.13074	8.36193	8.07343	14.1372
-79.5	-12.7956	-9.84508	0.896294	1.52771	-1.10643	-2.46942	6.77049	9.16021	5.97316	8.42706	8.32233	13.0995
-79	-12.6765	-9.55591	0.170579	2.31447	-1.17518	-2.47512	5.70855	8.07875	6.09481	8.42314	8.71255	12.3148
-78.5	-12.335	-9.57013	-0.39876	2.99258	-1.1073	-2.79754	4.86111	7.12611	6.30328	8.59646	9.17797	11.4907
-78	-11.7215	-9.17444	-0.66883	3.64635	-0.97844	-3.20123	4.38071	6.20055	6.5621	8.86128	9.84021	10.4961
-77.5	-10.8371	-7.94168	-0.47267	4.36493	-0.76936	-3.50833	4.42469	5.29605	6.79081	9.12213	10.576	9.71579
-77	-9.67986	-6.15191	0.190603	4.95442	-0.5438	-3.67039	4.77014	4.62204	6.84605	9.45535	10.9498	9.72716
-76.5	-8.29958	-4.33511	1.11516	5.19786	-0.42855	-3.7219	5.10874	4.6235	6.73029	9.85419	10.8458	10.5833
-76	-6.82531	-3.058	2.11026	5.09213	-0.36104	-3.78803	5.61544	5.62111	6.53532	10.2239	10.5401	11.6904
-75.5	-5.39428	-2.57639	3.05943	4.92464	-0.24899	-3.9277	6.26403	7.44911	6.30259	10.5325	10.2644	12.6343
-75	-4.14654	-2.68367	3.87401	4.90034	-0.19064	-4.19004	6.82528	9.60591	6.05899	10.6856	9.85131	13.5247
-74.5	-3.17394	-3.13148	4.42032	4.94029	-0.209	-4.70994	7.41529	11.6248	5.83666	10.6168	9.28601	14.3588
-74	-2.48979	-3.70185	4.59023	4.95592	-0.23627	-5.40798	7.9115	13.3242	5.66434	10.2956	8.99592	14.913
-73.5	-2.08414	-4.1742	4.45564	4.83577	-0.30208	-6.13129	8.01998	14.2367	5.58998	9.62915	8.85613	15.4097
-73	-1.99291	-4.30977	4.05829	4.51402	-0.40678	-6.882	7.77015	13.7895	5.58917	8.72314	8.41898	15.7183
-72.5	-2.24056	-4.06259	3.3375	4.20627	-0.51173	-7.74739	7.32886	12.3357	5.44895	7.87727	7.79482	15.6267
-72	-2.77356	-3.74167	2.20525	4.11109	-0.6325	-8.71107	6.96755	10.5328	5.1019	7.29528	7.36749	15.3731
-71.5	-3.52444	-3.35494	0.660692	4.10323	-0.80574	-9.56359	6.71431	8.70817	4.65972	6.91421	7.40095	14.5695
-71	-4.43076	-2.77046	-1.03034	3.94491	-1.07343	-10.19	6.48052	7.27114	4.0716	6.59016	7.81804	12.8628
-70.5	-5.36222	-2.10777	-2.43406	3.56488	-1.4422	-10.5884	6.40815	6.35148	3.29783	6.33255	8.17167	11.006
-70	-6.19604	-1.45114	-3.40138	3.05441	-1.92756	-10.7381	6.56601	5.67891	2.4355	6.15126	8.1026	9.93294
-69.5	-6.83871	-0.99109	-4.0721	2.4834	-2.56585	-10.7087	6.85969	5.29192	1.65101	5.87525	7.59395	9.67026
-69	-7.20015	-1.15049	-4.46612	1.96216	-3.27961	-10.5077	7.07698	5.36584	1.11565	5.28363	6.78239	9.82855
-68.5	-7.30133	-2.12719	-4.52377	1.53892	-3.94385	-10.0596	7.11627	5.81279	0.875636	4.41918	5.82981	10.1743
-68	-7.20193	-3.44247	-4.25941	1.06722	-4.50909	-9.40455	7.07807	6.47036	0.719472	3.52412	4.86989	10.4332
-67.5	-6.85075	-4.40815	-3.7429	0.598274	-4.96507	-8.74149	7.11214	7.14563	0.411436	2.75637	4.01715	10.4924
-67	-6.24401	-5.0278	-3.06845	0.348235	-5.26498	-8.24069	7.38627	7.52062	0.035622	2.17608	3.50048	10.4235
-66.5	-5.5684	-5.62012	-2.25204	0.227052	-5.35852	-7.90089	7.93078	7.49861	-0.25821	1.75242	3.29047	10.3602
-66	-4.94744	-6.30522	-1.25326	0.052449	-5.33542	-7.71898	8.49275	7.48027	-0.50439	1.56458	3.01078	10.6855
-65.5	-4.37766	-7.23164	-0.21096	-0.19486	-5.29325	-7.67424	8.66541	7.76097	-0.9134	1.93399	2.83407	11.1242
-65	-3.89389	-8.24762	0.652281	-0.40456	-5.25936	-7.60655	8.09874	8.12891	-1.6483	2.85158	3.20141	10.994
-64.5	-3.50743	-8.90137	1.21613	-0.44057	-5.26497	-7.40186	6.8786	8.25602	-2.588	3.94053	3.92176	10.6488
-64	-3.24442	-9.03011	1.46402	-0.32782	-5.3019	-6.96114	5.47678	8.07319	-3.4089	4.8935	4.57154	10.6898
-63.5	-3.23891	-8.65188	1.43798	-0.04388	-5.34913	-6.21937	4.421	7.60295	-3.73948	5.28639	5.14103	10.7542
-63	-3.53559	-7.78684	1.20584	0.386903	-5.3095	-5.45378	4.067	6.90137	-3.4914	4.89382	5.8031	10.595
-62.5	-4.02556	-6.51095	0.873051	0.831479	-5.0285	-4.95789	4.32684	5.99737	-2.89809	4.09242	6.49423	10.6825
-62	-4.6228	-4.84923	0.483863	1.22798	-4.4628	-4.69134	4.91363	5.12042	-2.10779	3.30579	7.02913	10.9442
-61.5	-5.25487	-2.84079	0.107928	1.57356	-3.70827	-4.49336	5.79492	4.67585	-1.19463	2.60752	7.27828	10.9225
-61	-5.80225	-0.53122	-0.11663	1.86742	-2.89206	-4.31624	7.15879	4.84163	-0.25635	1.96251	7.29584	10.3543
-60.5	-6.16028	1.88907	-0.18947	2.16129	-2.14515	-4.23022	8.816	5.86017	0.737538	1.33018	6.98851	9.51403
-60	-6.23739	3.90629	-0.16992	2.64734	-1.52133	-4.229	10.3975	7.66038	1.77384	0.714271	6.03817	9.11265
-59.5	-5.97331	4.99597	-0.02916	3.3317	-0.98657	-4.13239	11.6942	9.78328	2.52194	0.209089	4.53123	9.08989
-59	-5.34852	5.24017	0.199687	4.05261	-0.59977	-3.75991	12.3266	11.7716	2.80845	-0.15563	2.91804	9.08843
-58.5	-4.39289	4.99529	0.511385	4.83945	-0.42104	-3.19245	12.204	13.3184	2.84017	-0.34792	1.43564	9.19994
-58	-3.2916	4.33986	0.978623	5.67147	-0.40611	-2.62418	11.6783	14.2793	2.65702	-0.27785	0.118964	9.3624
-57.5	-2.23781	3.24089	1.57548	6.2026	-0.47691	-2.0775	10.9824	14.5637	2.26593	0.035823	-1.04736	9.52164
-57	-1.29016	1.64632	2.18167	6.16514	-0.47661	-1.50981	10.2465	14.1323	1.81848	0.43729	-1.77568	9.4037
-56.5	-0.47335	0.028901	2.60095	5.6039	-0.31234	-0.91635	9.39833	12.9822	1.42033	0.781213	-1.71151	8.57869
-56	0.187082	-1.02647	2.69474	4.7235	-0.14198	-0.31708	8.26099	11.3587	1.04683	1.06539	-1.06855	7.31747
-55.5	0.644719	-1.44219	2.41765	3.85255	-0.02338	0.256916	6.93764	9.42676	0.554865	1.35473	-0.12032	6.01042
-55	0.894166	-1.39167	1.6972	3.25377	0.176482	0.726954	5.51964	7.17688	-0.09611	1.71141	0.842261	4.68581
-54.5	0.996018	-1.16983	0.62134	2.94767	0.451189	1.02413	3.94665	4.68226	-0.79765	2.1374	1.36527	3.61952
-54	0.955104	-0.70839	-0.45472	2.89516	0.733736	1.3066	2.17425	2.24594	-1.41746	2.51961	1.37836	3.26044
-53.5	0.785807	0.059096	-1.32126	2.96237	0.965386	1.67225	0.321091	0.271113	-1.84222	2.70079	1.20947	3.35249
-53	0.572711	0.903424	-1.8982	2.92457	1.0701	2.03061	-1.24119	-1.24746	-1.98316	2.4257	1.20554	3.22805
-52.5	0.352619	1.7104	-2.07762	2.7832	1.04439	2.29465	-2.25099	-2.38099	-1.84785	1.6489	1.3828	2.75533
-52	0.158229	2.27819	-1.95044	2.62739	0.892827	2.38455	-2.80644	-3.0514	-1.50708	0.748544	1.52052	2.41125
-51.5	0.058223	2.50482	-1.71307	2.46269	0.677261	2.2905	-3.04511	-3.23158	-1.06015	0.041174	1.62998	2.5007
-51	0.039252	2.45876	-1.45106	2.19358	0.511578	2.03238	-2.97212	-2.93025	-0.66202	-0.34715	1.60449	2.54335
-50.5	0.02415	2.02388	-1.14338	1.64885	0.371091	1.66258	-2.55496	-2.06593	-0.37811	-0.39808	1.24855	2.17459
-50	0.000695	1.22895	-0.7218	0.900775	0.215721	1.13775	-1.69505	-0.8536	-0.17459	-0.28825	0.716503	1.45914
-49.5	0.004422	0.375412	-0.20541	0.201645	0.074105	0.385728	-0.48924	0.000214	-0.0026	-0.16761	0.183608	0.409416
-49	0.005057	-0.42043	0.273572	-0.36983	-0.05833	-0.42693	0.646368	0.379762	0.116071	-0.00077	-0.25728	-0.592
-48.5	-0.00904	-1.18386	0.653168	-0.73346	-0.23208	-1.09772	1.53853	0.471976	0.059906	0.455809	-0.64225	-1.27831
-48	0.051922	-1.57478	0.813562	-0.82938	-0.48256	-1.52819	2.1656	0.115774	-0.26184	1.28157	-1.05331	-1.89009
-47.5	0.222525	-1.28107	0.687624	-0.78932	-0.75373	-1.58951	2.32601	-0.64215	-0.89292	2.24433	-1.37762	-2.55167
-47	0.434857	-0.55095	0.258724	-0.66371	-1.02222	-1.33325	1.87852	-1.55243	-1.72567	3.18431	-1.51151	-3.03983
-46.5	0.688439	0.294396	-0.62863	-0.43876	-1.33429	-1.04965	0.819517	-2.53367	-2.52491	3.86396	-1.46337	-3.20305
-46	1.00399	1.07477	-1.84783	-0.01787	-1.61528	-0.91712	-0.72551	-3.61716	-3.09077	4.12502	-1.21362	-3.11426
-45.5	1.36097	1.82319	-3.07474	0.670135	-1.73336	-0.9883	-2.85333	-4.68588	-3.4253	4.09869	-0.79115	-2.89724
-45	1.78865	2.92167	-4.04434	1.45835	-1.7715	-1.21795	-5.49525	-5.63807	-3.66777	3.94848	-0.41014	-2.8057
-44.5	2.2299	4.61972	-4.56999	2.20264	-1.90119	-1.49073	-7.96063	-6.25793	-3.6685	3.57557	-0.32611	-2.766
-44	2.61788	6.69823	-4.71387	2.74097	-2.13739	-1.76075	-9.67944	-6.44744	-3.24766	2.77245	-0.54795	-2.33988
-43.5	3.05497	8.64558	-4.55765	2.85786	-2.4263	-2.09399	-10.5733	-6.51456	-2.49342	1.75034	-1.13332	-1.39774
-43	3.57741	10.0247	-4.08291	2.57389	-2.66935	-2.62183	-11.0834	-6.62397	-1.50502	0.821721	-2.31634	-0.18437
-42.5	4.09347	10.7066	-3.31909	2.06928	-2.73615	-3.40083	-11.4467	-6.87149	-0.36646	0.046235	-3.76954	0.713588
-42	4.53437	10.8512	-2.42023	1.56107	-2.60832	-4.36546	-11.1961	-7.31795	0.722741	-0.50195	-5.00494	0.884852
-41.5	4.90179	10.7705	-1.59498	1.21897	-2.4719	-5.29213	-10.1867	-7.66215	1.66239	-0.71922	-6.01071	0.499832
-41	5.24251	10.3453	-0.92559	0.926943	-2.53154	-5.99051	-8.83877	-7.61936	2.55122	-0.68607	-6.80882	-0.29197
-40.5	5.57506	9.28904	-0.34852	0.606803	-2.77031	-6.46461	-7.55137	-7.16769	3.2973	-0.56573	-7.36251	-1.42984
-40	5.91271	7.83172	0.214083	0.343742	-3.13843	-6.71742	-6.54038	-6.36898	3.7726	-0.31079	-7.72246	-2.62875
-39.5	6.2376	6.24997	0.674144	0.152199	-3.59749	-6.68405	-5.72284	-5.57865	4.00057	0.256937	-8.05177	-3.61081
-39	6.46765	4.68986	0.782444	0.086554	-4.07055	-6.33579	-4.87089	-5.00202	3.98406	1.10423	-8.31698	-4.41647
-38.5	6.51888	3.35499	0.386702	0.147778	-4.5347	-5.80622	-3.7918	-4.66042	3.84078	1.95404	-8.21678	-5.0675
-38	6.32879	2.54218	-0.37725	0.289271	-4.9121	-5.27984	-2.64652	-4.61519	3.68906	2.59638	-7.68373	-5.21373
-37.5	5.9548	2.32839	-1.26896	0.475795	-5.16739	-4.75404	-1.94368	-4.76969	3.46303	3.16335	-6.81529	-4.49841
-37	5.56666	2.47202	-2.11698	0.692065	-5.36657	-4.19603	-1.82812	-5.30993	3.04862	3.79342	-5.74112	-3.16344
-36.5	5.24555	2.70754	-2.82671	0.972291	-5.57928	-3.67911	-2.15213	-6.31546	2.4531	4.31218	-4.55652	-1.76022
-36	4.99587	2.84387	-3.36647	1.21018	-5.86824	-3.26157	-2.78839	-7.40259	1.87089	4.48067	-3.19363	-0.47471
-35.5	4.85776	3.01911	-3.63179	1.37535	-6.19396	-2.96258	-3.61393	-8.28149	1.55261	4.27644	-1.86248	0.905236
-35	4.873	3.21481	-3.52797	1.56553	-6.49326	-2.77162	-4.49713	-9.06541	1.59799	3.89151	-0.92647	2.64782
-34.5	5.00846	3.11529	-3.10232	1.77308	-6.78518	-2.5194	-5.22972	-9.67751	1.84266	3.5862	-0.35158	4.57268
-34	5.13912	2.71535	-2.4863	2.08143	-7.08356	-2.0927	-5.79764	-9.9417	2.19152	3.49862	0.007813	5.9549
-33.5	5.15131	2.11287	-1.7982	2.58823	-7.34448	-1.77139	-6.40141	-9.81084	2.73072	3.40598	0.080353	6.24387
-33	5.04322	1.39232	-1.05709	3.18582	-7.55119	-1.80381	-7.13068	-8.9393	3.34851	3.04789	-0.2241	5.4428
-32.5	4.85184	0.622653	-0.2379	3.69817	-7.71553	-2.16415	-7.65063	-7.4707	3.82199	2.50522	-0.92234	3.88948
-32	4.55605	-0.19849	0.593871	4.02879	-7.80947	-2.69175	-7.40869	-5.96933	4.10174	2.02671	-1.87378	2.32306
-31.5	4.17324	-0.93604	1.24724	4.15101	-7.83525	-3.27388	-6.35742	-4.64589	4.24611	1.7479	-2.86486	1.32009
-31	3.83235	-1.26609	1.67123	4.06292	-7.83883	-3.99277	-4.77737	-3.53163	4.21123	1.75863	-3.80039	0.549762
-30.5	3.61217	-1.08331	1.96783	3.87	-7.95167	-4.78098	-3.09006	-2.53203	3.92808	2.19428	-4.60356	-0.25479
-30	3.48474	-0.5438	2.04524	3.73261	-8.29066	-5.44556	-1.76477	-1.75509	3.45439	2.86284	-5.13436	-0.55492
-29.5	3.40956	0.389831	1.78618	3.67612	-8.76679	-6.04428	-0.82197	-1.61933	2.86174	3.42876	-5.33556	0.019098
-29	3.35469	1.62644	1.30886	3.67064	-9.1868	-6.70532	-0.20956	-1.99075	2.2104	3.96766	-5.30761	1.2346
-28.5	3.34281	2.74564	0.860526	3.5826	-9.48666	-7.41583	0.145734	-2.28882	1.68172	4.53958	-5.09461	2.63611
-28	3.47577	3.51627	0.626169	3.22185	-9.80392	-8.1452	0.541629	-2.60551	1.42763	4.95365	-4.80581	3.69109
-27.5	3.80408	4.11162	0.553023	2.68115	-10.1995	-8.78928	0.868405	-3.26991	1.3566	5.21623	-4.5855	3.9601
-27	4.26663	4.65819	0.604802	2.14549	-10.616	-9.20235	0.642448	-4.00709	1.20615	5.36407	-4.41672	3.51757
-26.5	4.80357	5.17518	0.867352	1.65581	-11.109	-9.42313	-0.22912	-4.61962	0.887124	5.25738	-4.12807	2.55905
-26	5.36839	5.78208	1.31934	1.23571	-11.6955	-9.57942	-1.23057	-5.38891	0.579973	4.83829	-3.5694	1.01156
-25.5	5.93084	6.35851	1.89535	0.956112	-12.3066	-9.73756	-1.93753	-6.43536	0.491593	4.122	-3.03152	-0.50629
-25	6.54846	6.7405	2.52662	0.837133	-12.9345	-9.95548	-2.49797	-7.58599	0.768649	3.21897	-2.80657	-1.08114
-24.5	7.23562	7.056	3.05059	0.752384	-13.5294	-10.2151	-3.12572	-8.84202	1.43866	2.3419	-2.79008	-0.89766
-24	7.86316	7.26548	3.20955	0.606145	-14.0617	-10.4673	-3.94317	-9.92485	2.37417	1.54858	-2.81765	-0.51482
-23.5	8.33223	7.142	2.87066	0.50092	-14.6405	-10.6425	-4.98034	-10.4614	3.37561	0.853097	-3.05204	-0.09132
-23	8.64307	6.81523	2.20837	0.44588	-15.2102	-10.5818	-6.09588	-10.7129	4.17343	0.413593	-3.84477	0.392783
-22.5	8.84946	6.60569	1.48332	0.367657	-15.4984	-10.2429	-7.13358	-10.8154	4.62869	0.374979	-5.01456	1.07873
-22	9.03089	6.7122	0.74043	0.494913	-15.4021	-9.69589	-7.80737	-10.5292	4.92763	0.719183	-6.07944	1.71195
-21.5	9.17754	7.13435	-0.10808	1.0233	-14.9719	-9.10804	-8.10733	-9.96924	5.21754	1.31184	-6.80888	1.70407
-21	9.26713	7.81379	-1.08248	1.79346	-14.2705	-8.81521	-8.25023	-9.45782	5.40869	2.11408	-7.13641	0.865184
-20.5	9.34518	8.86851	-2.05086	2.6428	-13.4615	-8.90331	-8.17659	-8.77717	5.42713	3.09578	-7.09343	-0.42647
-20	9.44044	10.201	-2.78871	3.57493	-12.709	-9.18807	-7.8792	-7.80672	5.33921	3.90218	-6.79458	-1.74193
-19.5	9.57681	11.4606	-3.28469	4.49419	-12.0623	-9.63129	-7.27323	-6.9383	5.18016	4.27267	-6.43853	-2.54855
-19	9.74845	12.4947	-3.72497	5.22893	-11.5504	-10.2595	-6.21067	-6.1387	4.85965	4.35241	-6.28924	-2.30718
-18.5	9.95897	13.0514	-4.08788	5.79831	-11.2489	-10.9213	-5.03584	-5.01746	4.33913	4.18535	-6.59815	-1.18402
-18	10.2645	12.7864	-4.20155	6.34447	-11.1493	-11.3805	-4.28621	-3.56433	3.6267	3.76334	-7.29931	0.417148
-17.5	10.6908	12.0637	-3.93841	6.85519	-11.1465	-11.6502	-4.13315	-2.11026	2.62982	3.35895	-7.8019	2.05087
-17	11.1963	11.3867	-3.2548	7.20775	-11.2481	-11.7588	-4.26049	-0.9562	1.39477	3.27441	-7.66632	3.3334
-16.5	11.7142	10.6504	-2.27432	7.38295	-11.5564	-11.6762	-4.18679	-0.14851	0.169177	3.54052	-7.12753	4.20081
-16	12.1889	9.67279	-1.21939	7.38994	-12.0951	-11.6034	-3.67315	0.286243	-0.84163	3.98801	-6.55012	4.46971
-15.5	12.6152	8.63656	-0.2744	7.22759	-12.766	-11.624	-2.80689	0.177236	-1.5272	4.47193	-5.8971	3.78802
-15	13.0413	7.76879	0.527064	6.93669	-13.4469	-11.625	-1.86325	-0.29329	-1.85798	4.80032	-5.13879	2.08671
-14.5	13.4615	7.15983	1.14198	6.62814	-14.0841	-11.6647	-1.05401	-0.68609	-1.81981	4.89002	-4.53281	-0.13559
-14	13.8406	7.13604	1.53288	6.42292	-14.6866	-11.9002	-0.37407	-0.75234	-1.36364	4.95294	-4.1971	-2.28493
-13.5	14.1409	7.72144	1.77986	6.36649	-15.2673	-12.339	0.408462	-0.62439	-0.60672	5.31584	-4.02134	-4.45566
-13	14.2478	8.46391	1.86748	6.46074	-15.7139	-12.9054	1.28443	-0.53749	0.26871	5.98569	-4.13527	-6.69495
-12.5	14.1425	9.14108	1.69593	6.76669	-15.8644	-13.5495	1.94951	-0.6029	1.26463	6.56777	-4.99607	-8.26295
-12	13.9687	9.73978	1.26019	7.324	-15.7248	-14.1853	2.30162	-0.95693	2.3538	6.86353	-6.62124	-8.73916
-11.5	13.834	10.387	0.692531	7.94852	-15.438	-14.6899	2.33482	-1.55377	3.41271	6.86273	-8.41596	-8.482
-11	13.7783	11.1741	0.190104	8.52708	-15.1134	-15.0617	2.04803	-2.26498	4.21941	6.59142	-9.95012	-7.98055
-10.5	13.8494	12.0981	-0.07156	9.08217	-14.8138	-15.3885	1.6003	-3.09125	4.61227	6.26233	-11.1054	-7.69277
-10	14.1069	13.2565	-0.07032	9.59813	-14.619	-15.7083	1.22558	-4.04414	4.75404	6.00566	-11.7801	-7.71298
-9.5	14.6021	14.5362	0.021895	9.9327	-14.5355	-15.9458	0.916954	-4.8867	4.70153	5.70314	-11.9366	-7.55614
-9	15.3493	15.7538	0.066339	9.97922	-14.494	-16.0755	0.6087	-5.18718	4.31663	5.25307	-11.6784	-6.86551
-8.5	16.2579	16.8951	0.010185	9.84895	-14.5094	-16.1376	0.487271	-4.62827	3.70167	4.69594	-11.1748	-5.52743
-8	17.1835	17.9259	-0.16748	9.53695	-14.7362	-15.932	0.71174	-3.30802	3.026	4.02443	-10.4618	-3.80326
-7.5	18.0416	18.5841	-0.37978	8.89437	-15.279	-15.4244	1.33932	-1.80275	2.39219	3.25248	-9.61398	-2.26304
-7	18.7772	18.5869	-0.59076	7.86937	-16.0338	-14.9126	2.3692	-0.71467	1.81004	2.74156	-8.75465	-1.20268
-6.5	19.3445	18.148	-0.84954	6.65112	-16.8022	-14.4357	3.36622	-0.35581	1.22051	2.88168	-7.87431	-0.84256
-6	19.7109	17.5959	-1.19629	5.4624	-17.409	-13.8283	3.75712	-0.67822	0.661044	3.58112	-7.08013	-1.19719
-5.5	19.9014	16.9971	-1.82693	4.35953	-17.7687	-13.1186	3.5151	-1.2706	0.23157	4.42327	-6.53809	-1.85286
-5	19.9908	16.4926	-2.91347	3.26077	-17.8586	-12.4647	3.01598	-1.83729	0.068288	5.10404	-6.25612	-2.67615
-4.5	19.9828	16.4138	-4.23574	2.22595	-17.6847	-11.9867	2.54792	-2.49119	0.192508	5.66413	-6.22197	-3.84746
-4	19.9285	17.05	-5.47668	1.46972	-17.3129	-11.6814	1.9916	-3.08457	0.49151	6.31003	-6.3399	-5.2293
-3.5	19.8857	18.293	-6.58647	1.02683	-16.7305	-11.4074	1.22798	-3.27519	0.843212	6.99137	-6.61159	-6.39739
-3	19.841	19.7673	-7.55039	0.714652	-15.8497	-11.1199	0.409292	-3.12871	1.23903	7.34507	-7.28349	-6.91847
-2.5	19.8605	21.3183	-8.2883	0.389241	-14.7126	-10.9388	-0.40051	-2.82633	1.77539	7.04866	-8.35216	-6.87234
-2	19.9973	22.8784	-8.67368	0.182513	-13.556	-10.9484	-1.32063	-2.45413	2.37229	6.16983	-9.69696	-6.58675
-1.5	20.2141	24.15	-8.56516	0.052674	-12.6138	-11.1426	-2.32197	-2.09539	2.80946	5.04116	-11.2492	-6.2215
-1	20.4736	24.6787	-8.11257	-0.23733	-11.8804	-11.5327	-3.01247	-1.86869	2.94594	3.80735	-12.671	-6.03903
-0.5	20.7439	24.3137	-7.6304	-0.58797	-11.3139	-12.2168	-3.19643	-2.07651	2.69465	2.54236	-13.5651	-5.91145
0	21.3066	23.6863	-6.90201	-0.60904	-10.9915	-13.1859	-3.17726	-2.69651	2.10959	1.40432	-13.9046	-5.27877
0.5	22.1006	22.9517	-5.99061	-0.54366	-10.711	-13.9454	-3.37078	-3.61046	1.34272	0.430234	-13.8919	-4.30666
1	22.4376	21.4934	-5.53198	-0.93678	-10.4866	-14.2846	-3.7017	-4.92976	0.49499	-0.35566	-13.4886	-3.85965
1.5	22.3958	19.4629	-5.33813	-1.52154	-10.8099	-14.5498	-3.48921	-6.16244	-0.25882	-0.82209	-12.5371	-4.25375
2	22.3698	17.5289	-5.11581	-2.16852	-11.6548	-14.5664	-2.35026	-6.98392	-0.78854	-0.99156	-11.3829	-5.01207
2.5	22.3298	16.1986	-5.04613	-2.8925	-12.7336	-13.9742	-0.58201	-7.57897	-1.06781	-1.0275	-10.4998	-5.66674
3	22.232	15.6775	-5.15359	-3.45714	-13.9802	-12.7865	1.28172	-7.94417	-1.10286	-1.03703	-9.85329	-6.24551
3.5	22.0736	16.0241	-5.40477	-4.0382	-15.3167	-11.3529	2.72403	-7.82121	-0.93446	-1.01659	-9.3	-6.86611
4	21.8337	16.9366	-5.79575	-4.58463	-16.5726	-10.1943	3.61523	-7.23196	-0.5968	-0.98305	-8.78169	-7.70021
4.5	21.4401	17.7315	-6.25632	-4.76098	-17.6672	-9.62737	4.07586	-6.63299	-0.21082	-1.23266	-8.52697	-8.89475
5	20.7964	18.1965	-6.66681	-4.83488	-18.8129	-9.73439	3.87188	-6.28003	-0.11248	-1.98973	-9.10289	-10.2506
5.5	19.6765	18.1567	-7.00671	-5.31384	-20.3197	-10.4678	2.65124	-6.436	-0.8462	-3.2721	-10.778	-11.8455
6	17.7747	17.0815	-7.44111	-6.49481	-22.529	-11.9106	0.199876	-7.62997	-2.97593	-5.25358	-13.6246	-14.0903
6.5	14.8128	14.4733	-8.30113	-8.65463	-25.8074	-14.3456	-3.65252	-10.3919	-7.06213	-8.23456	-17.6945	-17.2854
7	10.6047	10.0829	-10.0259	-11.8935	-30.4662	-17.9694	-9.25285	-14.6387	-13.6989	-12.5397	-23.0165	-21.4883
7.5	5.14339	4.00772	-12.9388	-16.0998	-36.6803	-22.882	-17.0942	-20.139	-23.2902	-18.5204	-29.7825	-26.7894
8	-1.54103	-3.72456	-17.1614	-21.3145	-44.527	-29.14	-27.342	-26.8865	-35.9676	-26.2747	-38.0814	-33.5621
8.5	-9.42311	-12.9294	-22.7683	-27.8878	-54.1453	-36.5751	-39.7098	-34.3894	-51.6129	-35.6033	-47.74	-41.571
9	-18.2643	-23.1501	-29.7285	-36.2183	-65.4392	-44.879	-53.5276	-42.1512	-69.8299	-46.121	-58.6007	-50.0338
9.5	-27.6518	-33.9441	-37.803	-46.2591	-77.8246	-53.7264	-68.1814	-49.8618	-90.0104	-57.271	-70.4407	-58.4334
10	-37.2558	-44.8213	-46.7072	-57.4372	-90.5939	-62.7209	-83.2601	-56.9876	-111.369	-68.5026	-82.8367	-66.6064
10.5	-46.7289	-55.1456	-56.2349	-69.053	-103.215	-71.5037	-98.0679	-63.2484	-132.837	-79.2667	-95.538	-74.534
11	-55.6585	-64.1402	-66.088	-80.4685	-115.285	-79.7313	-111.86	-68.6851	-152.996	-89.2982	-108.239	-81.98
11.5	-63.7871	-71.5195	-76.0132	-91.1311	-126.416	-86.9794	-123.874	-73.3983	-170.625	-98.5207	-120.413	-88.8952
12	-71.0144	-77.4251	-85.7217	-100.619	-136.208	-92.989	-133.492	-77.6248	-185.269	-106.55	-131.835	-95.437
12.5	-77.3043	-82.0803	-94.704	-108.698	-144.344	-97.6935	-140.743	-81.4027	-196.994	-113.032	-142.434	-101.397
13	-82.6292	-85.7432	-102.551	-115.3	-150.741	-101.001	-145.869	-84.3493	-205.969	-117.932	-152.025	-106.063
13.5	-86.9865	-88.4936	-109.038	-120.401	-155.552	-102.949	-149.139	-86.268	-212.287	-121.45	-160.369	-109.015
14	-90.3855	-90.2653	-114.185	-124.239	-158.966	-103.803	-150.844	-87.4074	-215.942	-123.972	-167.059	-110.731
14.5	-92.8353	-90.7508	-118.193	-127.239	-161.15	-103.819	-151.31	-87.808	-217.023	-125.687	-171.929	-111.472
15	-94.3929	-90.0271	-121.087	-129.485	-162.294	-103.233	-150.796	-87.4315	-216.015	-126.469	-175.248	-111.271
15.5	-95.1492	-88.8105	-122.881	-130.888	-162.595	-102.296	-149.292	-86.5931	-213.667	-126.29	-177.222	-110.614
16	-95.2505	-87.6534	-123.749	-131.545	-162.248	-101.173	-146.994	-85.406	-210.515	-125.418	-177.901	-109.845
16.5	-94.8911	-86.8385	-123.843	-131.611	-161.431	-100.081	-144.381	-83.6964	-206.928	-124.069	-177.493	-108.844
17	-94.1639	-86.2303	-123.359	-131.196	-160.305	-99.2179	-141.699	-81.7918	-203.248	-122.448	-176.21	-107.508
17.5	-93.1012	-85.5837	-122.487	-130.337	-159.073	-98.6247	-138.917	-80.44	-199.642	-120.942	-174.274	-106.078
18	-91.8806	-85.0794	-121.39	-129.053	-157.938	-98.2284	-136.171	-80.0835	-196.286	-119.579	-172.021	-104.975
18.5	-90.7331	-84.8104	-120.206	-127.449	-157.077	-97.9118	-133.802	-80.7143	-193.51	-118.233	-169.705	-104.418
19	-89.7672	-84.5296	-119.051	-125.695	-156.676	-97.6943	-131.956	-82.0138	-191.546	-116.987	-167.423	-104.035
19.5	-89.0065	-84.0674	-118.133	-123.94	-156.836	-97.5335	-130.819	-83.4344	-190.315	-115.893	-165.148	-103.389
20	-88.5021	-83.625	-117.567	-122.293	-157.488	-97.3115	-130.474	-84.6903	-189.633	-115.1	-162.943	-102.681
20.5	-88.2644	-83.5203	-117.332	-120.723	-158.377	-97.2163	-130.582	-85.756	-189.225	-114.679	-160.855	-102.266
21	-88.0623	-83.5368	-117.307	-119.331	-158.947	-97.3478	-130.922	-86.0536	-188.648	-114.285	-158.713	-102.084
21.5	-87.4702	-82.9021	-117.327	-118.419	-158.308	-97.4246	-131.099	-84.8136	-187.329	-113.092	-156.182	-101.691
22	-86.0463	-80.8143	-117.294	-117.916	-155.578	-96.9953	-130.034	-81.6312	-184.381	-110.117	-152.674	-100.564
22.5	-83.2636	-76.7191	-117.2	-117.554	-150.036	-95.4716	-126.521	-76.5247	-178.821	-104.493	-147.421	-98.2041
23	-78.5015	-70.2985	-117.092	-117.296	-141.276	-92.3439	-119.682	-69.9606	-169.72	-95.5913	-139.769	-93.6878
23.5	-71.4606	-61.4405	-117.032	-117.08	-129.531	-87.2653	-109.313	-62.3337	-156.143	-83.384	-129.298	-86.0518
24	-62.431	-50.6159	-117.139	-116.887	-115.498	-80.1124	-95.9885	-53.8479	-137.704	-68.3748	-115.722	-75.2516
24.5	-52.1239	-38.7613	-117.558	-117.02	-100.21	-71.1258	-80.4841	-44.9219	-114.987	-51.55	-99.0911	-62.3194
25	-41.4211	-26.9179	-118.26	-117.696	-84.856	-60.9208	-63.8175	-36.0093	-89.4359	-34.1917	-80.4489	-48.2732
25.5	-30.9786	-15.9515	-119.005	-118.706	-70.4155	-50.3349	-47.3819	-27.5894	-63.0873	-17.6278	-61.2344	-33.8957
26	-21.0907	-6.35591	-119.432	-119.818	-57.4858	-40.1505	-32.4338	-20.3175	-37.9483	-3.14084	-42.5433	-20.3832
26.5	-12.0615	1.33607	-119.031	-120.972	-46.5013	-30.9781	-19.6927	-14.6214	-15.5026	8.31405	-25.312	-8.78039
27	-4.14456	6.97693	-117.231	-121.738	-37.8555	-23.2046	-9.48813	-10.6636	3.17421	16.2741	-10.3612	0.38091
27.5	2.54936	10.9739	-113.733	-121.603	-31.6099	-17.0532	-2.22578	-8.53174	17.2073	20.7687	1.51349	7.08522
28	7.7871	13.4371	-108.489	-120.474	-27.798	-12.7547	1.79525	-8.30919	26.0879	22.0135	9.60691	11.5522
28.5	11.288	14.2278	-101.532	-118.374	-26.7089	-10.5157	2.49179	-10.0886	29.8692	20.1302	13.8154	13.5984
29	12.8622	13.4109	-93.0472	-115.092	-28.4436	-10.5154	-0.08915	-14.1765	28.9068	15.2842	14.5089	13.0832
29.5	12.4806	11.2723	-83.2378	-110.174	-32.935	-12.8553	-5.80379	-20.3825	23.513	7.66956	11.701	10.6399
30	10.2545	7.96717	-72.4638	-103.302	-40.1	-17.4109	-14.3549	-27.6807	14.1116	-2.27156	5.26771	6.88398
30.5	6.49606	3.57328	-61.4468	-94.5027	-49.3637	-23.8528	-24.899	-35.0356	1.49683	-13.65	-4.42059	1.8759
31	1.8908	-1.09296	-50.9034	-84.0169	-59.5499	-31.6277	-36.3855	-41.1632	-13.422	-25.3667	-16.5534	-4.5375
31.5	-2.70348	-5.03826	-41.2271	-72.1953	-69.2019	-39.9822	-47.776	-44.8788	-29.7142	-36.0388	-29.9547	-12.3202
32	-6.39081	-7.67018	-32.663	-59.7602	-76.6922	-47.9639	-57.6657	-45.4994	-46.2667	-43.9237	-43.1023	-20.9807
32.5	-8.25504	-7.96626	-25.52	-47.6962	-80.5364	-54.5301	-64.4443	-42.7968	-61.6661	-47.2609	-54.4532	-29.6953
33	-7.71045	-5.00286	-20.0521	-36.7054	-79.7923	-58.7464	-66.6597	-37.3559	-74.2145	-44.806	-62.7818	-37.4263
33.5	-4.66763	1.44618	-16.3494	-27.0807	-74.0953	-59.7849	-63.3875	-29.5924	-82.1544	-36.0035	-67.022	-42.926
34	0.758158	11.1089	-14.4638	-18.9498	-63.472	-57.0926	-54.3523	-19.6904	-83.6724	-20.9889	-66.2287	-45.1382
34.5	8.4052	23.4154	-14.4328	-12.364	-48.2449	-50.5567	-39.951	-8.04577	-77.2676	-0.57601	-59.9476	-43.5426
35	18.0713	37.7338	-16.1277	-7.46075	-29.2191	-40.4614	-21.3889	5.2183	-62.3516	23.6899	-48.1999	-37.5535
35.5	29.5607	53.0845	-19.4876	-4.39425	-7.78798	-27.5767	-0.41004	19.2835	-39.4731	49.6131	-31.4036	-26.9213
36	42.6237	68.2627	-24.5049	-3.11338	14.3185	-13.0208	21.1974	32.7948	-10.3093	74.704	-10.5512	-12.2708
36.5	56.7306	82.3461	-30.9684	-3.30997	35.488	2.09935	41.9374	44.9515	22.5807	96.687	12.9111	5.45697
37	70.9418	94.4902	-38.5575	-4.70535	54.5766	16.7879	60.627	55.1583	56.2382	114.271	37.3242	24.9889
37.5	84.2687	103.817	-46.8744	-7.30205	70.9411	30.101	76.7824	62.7838	87.9934	127.14	60.8732	44.4258
38	95.9571	109.798	-55.3137	-11.0687	84.1745	41.3109	90.43	67.5807	115.9	135.2	81.9567	62.1001
38.5	105.472	112.445	-63.052	-16.1093	93.8611	50.1054	101.164	69.969	138.773	138.304	99.7712	76.9941
39	112.45	112.173	-69.3444	-22.7041	99.6533	56.3272	108.622	70.1024	156.058	136.813	113.99	88.305
39.5	116.599	109.344	-73.5342	-30.7468	101.405	59.8635	112.913	67.7454	167.726	131.581	124.153	95.6949
40	117.839	104.238	-74.9422	-39.7103	99.1911	60.7488	114.009	63.3258	174.167	123.268	129.938	99.3179
40.5	116.366	97.1294	-73.0392	-48.9353	93.2864	59.19	111.794	57.6826	175.915	112.438	131.786	99.7224
41	112.529	88.4172	-67.6156	-57.7276	84.1239	55.5585	106.33	51.4182	173.473	99.697	130.507	97.6899
41.5	106.73	78.7644	-58.7432	-65.38	72.3168	50.1496	98.119	44.8143	167.228	85.7438	126.365	93.8549
42	99.4319	69.1478	-46.5755	-71.0482	58.7154	43.3469	88.266	37.7772	157.721	71.5352	119.398	88.5833
42.5	91.1895	60.4784	-31.5089	-73.9654	44.4678	35.7595	77.9865	30.5361	145.811	57.9775	109.977	82.125
43	82.5573	53.2426	-14.3452	-73.6328	30.8965	27.9459	68.1324	24.3391	132.272	46.0378	98.88	74.6093
43.5	74.1818	48.1045	3.88635	-69.6495	19.1959	20.5148	59.0849	20.3413	117.767	36.797	87.0476	66.4007
44	66.8319	45.6114	22.1096	-61.7357	10.2017	14.1945	51.1808	18.803	103.006	30.9529	75.1091	58.3155
44.5	61.0722	45.7051	39.3307	-49.8715	4.33138	9.58805	44.9437	19.4648	88.8625	28.6048	63.52	51.0171
45	57.2159	48.1995	54.7012	-34.4867	1.81937	6.88977	40.9183	21.7337	76.2819	29.4457	52.7693	44.6981
45.5	55.4827	52.8283	67.6904	-16.5782	2.80913	5.77794	39.3215	25.2313	65.8818	33.2006	43.3289	39.4616
46	55.9198	59.004	78.0398	2.44299	7.09958	5.87556	39.6958	30.0502	58.0461	39.5858	35.635	35.9553
46.5	58.3938	65.7726	85.4917	21.3062	14.1357	7.11985	41.5149	35.9062	52.9472	47.9146	29.9447	34.7873
47	62.5829	72.0854	89.9763	39.1287	23.2554	9.57448	44.6012	41.9721	50.4018	57.2045	26.5057	35.3833
47.5	67.9682	77.5064	91.5447	55.1809	33.8036	13.0611	48.8834	47.5813	50.203	66.4922	25.7148	36.6451
48	73.9372	82.2623	90.1806	68.7756	45.1018	17.1277	54.1476	52.3515	52.2168	75.2624	27.3919	38.4257
48.5	80.0018	86.3059	86.2081	79.3754	56.4451	21.4295	60.0995	56.0553	55.9926	83.43	30.8526	41.1763
49	85.9026	89.3416	80.1748	86.8345	67.1513	25.7283	66.5565	58.6387	60.8871	90.9764	35.7373	44.8415
49.5	91.4966	91.4431	72.4168	91.4124	76.6157	29.8329	73.2905	60.4871	66.5088	97.7847	41.8102	49.1234
50	96.6119	92.6535	63.3621	93.3115	84.3742	33.6338	79.9594	62.1421	72.661	103.581	48.726	53.9193
50.5	100.965	92.8825	53.6902	92.5258	90.131	37.0909	86.2468	63.6253	79.1332	108.358	56.2856	58.7867
51	104.305	92.1501	44.0072	89.208	93.8098	40.1548	91.9439	64.5292	85.6649	112.367	64.4987	63.1948
51.5	106.568	90.6652	34.8341	83.7233	95.419	42.7469	96.8655	64.5552	92.0148	115.663	73.2053	67.183
52	107.848	89.0135	26.703	76.5491	94.9697	45.0476	100.722	63.8774	98.1067	118.064	81.8352	70.8004
52.5	108.259	87.7257	20.0228	68.3209	92.6757	47.2044	103.394	62.8091	104.026	119.415	89.7884	73.8922
53	107.882	86.9619	15.0117	59.7455	88.9988	48.9632	105.18	61.4894	109.913	119.709	96.7275	76.2849
53.5	106.831	86.6356	11.6961	51.3905	84.5113	49.9568	106.146	60.3346	115.775	119.102	102.557	78.0065
54	105.323	86.5617	9.93538	43.634	79.7521	49.9322	106.187	59.7582	121.446	117.876	107.175	79.5388
54.5	103.612	86.91	9.72039	36.8751	75.1522	48.9774	105.394	59.6477	126.724	116.174	110.303	81.2402
55	101.88	87.7394	11.1247	31.6805	71.0899	47.4621	103.799	59.6234	131.363	114.155	111.891	83.1046
55.5	100.276	88.6828	14.0015	28.3483	67.8383	45.6586	101.749	59.3614	135.3	112.097	112.156	85.1223
56	98.9542	89.6596	18.0431	26.6593	65.4385	43.7501	99.7827	58.9387	138.687	110.263	111.249	87.2837
56.5	97.998	90.6969	22.8707	26.3287	63.8871	41.9185	98.0903	58.2793	141.56	108.891	109.144	89.7482
57	97.4652	91.8142	28.076	27.1607	63.207	40.2954	96.6011	57.0975	143.747	108.026	106.08	92.4646
57.5	97.3614	93.0931	33.3622	28.8434	63.3281	39.0138	95.1983	55.739	145.083	107.573	103.018	94.6945
58	97.652	94.3618	38.484	31.1058	64.1479	38.2372	93.8444	54.8248	145.66	107.439	100.581	95.942
58.5	98.3571	95.4468	43.1518	33.9502	65.5491	37.9652	92.8512	54.5985	145.65	107.565	98.5374	96.4798
59	99.4831	96.1599	47.1596	37.2346	67.4666	37.9976	92.7682	54.9308	145.109	107.96	96.6473	96.849
59.5	100.939	96.4347	50.4429	40.544	69.9086	38.1205	93.5419	55.4657	144.133	108.59	95.132	96.9874
60	102.481	96.5087	53.0986	43.5331	72.7382	38.2715	94.6715	55.8536	142.91	109.426	94.1971	96.384
60.5	103.888	96.5776	55.1743	45.9787	75.6888	38.5777	95.9608	56.0391	141.661	110.518	93.7004	94.9618
61	105.109	96.9092	56.4729	47.8776	78.6136	39.168	97.3418	56.3508	140.539	111.969	93.5866	92.9508
61.5	106.057	97.6872	56.8198	49.3161	81.4396	40.0123	98.7107	57.126	139.489	113.905	93.6753	90.7861
62	106.671	98.7128	56.3195	50.0927	84.043	40.9994	99.9432	58.3493	138.381	116.132	93.6004	88.856
62.5	107.058	99.8021	55.2765	49.8466	86.3449	42.0684	100.914	59.627	137.192	118.255	93.3099	87.0404
63	107.296	101.069	54.0221	48.4987	88.3158	43.1812	101.47	60.5042	135.919	120.001	92.9438	85.1887
63.5	107.319	102.535	52.7382	46.2685	89.9471	44.2649	101.49	61.2724	134.645	121.198	92.6902	83.2829
64	107.097	103.741	51.404	43.3187	91.3403	45.147	101.105	62.4176	133.508	121.934	92.7575	81.0142
64.5	106.696	104.483	50.0515	39.8741	92.6321	45.6589	100.562	63.8531	132.517	122.574	93.1007	78.2765
65	106.194	105.095	48.9253	36.4115	93.8692	45.7492	100.093	65.3564	131.698	123.349	93.2973	75.408
65.5	105.625	105.477	48.2028	33.1291	95.0361	45.4511	99.9254	66.8519	131.07	124.102	93.0935	72.6952
66	105.008	105.568	47.846	30.0701	96.1021	44.839	100.154	68.2889	130.676	124.567	92.8939	70.2182
66.5	104.421	105.583	47.7577	27.5726	96.9293	43.9905	100.736	69.4861	130.608	124.601	92.8544	68.1985
67	103.924	105.351	47.877	25.9301	97.3006	43.1651	101.675	70.4952	130.756	124.304	92.7513	66.8175
67.5	103.553	104.558	48.1049	25.157	97.2355	42.5761	102.888	71.2416	131.039	123.874	92.7705	66.0634
68	103.37	103.015	48.2489	25.306	96.9296	42.2045	104.075	71.2429	131.432	123.448	93.1967	65.767
68.5	103.439	101.204	48.2609	26.5409	96.4771	42.1998	104.952	70.5325	131.756	123.187	93.8605	65.5347
69	103.707	99.6519	48.1709	28.7755	95.864	42.7157	105.47	69.3799	131.855	123.111	94.3694	65.4742
69.5	103.985	98.2319	47.9892	31.7921	95.1231	43.7192	105.664	67.8276	131.833	123.065	94.5815	66.1513
70	104.203	97.1023	47.8337	35.397	94.39	45.2015	105.442	65.9948	132.006	122.918	94.6747	67.4391
70.5	104.441	96.6393	47.6626	39.3104	93.7968	47.0239	104.864	63.6926	132.5	122.762	94.675	68.7942
71	104.674	96.766	47.3267	43.3708	93.5199	48.952	103.941	60.8376	133.232	122.689	94.222	70.2472
71.5	104.79	97.0899	46.9294	47.3197	93.6655	50.9031	102.514	57.6652	134.143	122.446	93.2151	71.7684
72	104.794	97.3204	46.6888	50.62	94.1152	52.8846	100.679	54.314	135.301	121.807	92.05	72.808
72.5	104.802	97.6266	46.6034	53.0831	94.7176	54.8228	98.7523	51.2852	136.765	120.885	91.1443	72.9382
73	104.834	98.1859	46.5339	54.7863	95.4034	56.6129	97.0058	49.316	138.471	119.685	90.4521	72.2362
73.5	104.881	98.7186	46.4928	55.6759	96.113	58.1345	95.4814	48.7693	140.298	118.14	89.7661	71.1091
74	105.049	99.0108	46.5051	55.6497	96.7694	59.1915	94.0158	49.529	142.074	116.538	89.2218	69.7315
74.5	105.343	99.067	46.421	54.7834	97.2865	59.7184	92.4959	51.1056	143.697	115.081	89.0198	67.9558
75	105.675	98.9207	46.1764	53.5433	97.5905	59.7453	90.9616	52.8569	145.226	113.757	89.0391	66.1761
75.5	106.011	98.5491	45.8336	52.2306	97.6261	59.3356	89.5016	54.185	146.774	112.761	89.0206	64.7387
76	106.281	97.8533	45.3626	50.7322	97.4145	58.5114	88.2325	54.8523	148.211	112.219	88.9699	63.4852
76.5	106.434	96.8823	44.788	49.0151	97.0695	57.2712	87.3503	55.0491	149.199	112.165	88.9221	62.7124
77	106.426	96.0429	44.2166	47.1949	96.6641	55.8531	86.873	54.6638	149.664	112.705	88.7911	62.4335
77.5	106.166	95.6588	43.6665	45.5189	96.2737	54.5948	86.6806	53.5791	149.794	113.808	88.6826	62.3681
78	105.65	95.5889	43.0527	44.144	95.9923	53.626	86.8603	52.2426	149.75	115.302	88.6593	62.4695
78.5	104.939	95.758	42.2865	42.9435	95.8144	52.8471	87.1699	50.9861	149.696	116.93	88.6629	62.4132
79	104.114	96.0543	41.4779	41.9817	95.7432	52.2478	87.1259	49.7539	149.73	118.563	88.5914	62.2214
79.5	103.293	96.3982	40.9498	41.4513	95.8674	51.9158	86.5906	48.4629	149.809	120.342	88.4187	62.1223
80	102.535	97.0897	40.9338	41.2232	96.2715	51.8805	85.6515	47.2224	149.923	122.336	88.3352	62.0187
80.5	101.876	98.2668	41.3643	41.0166	96.9217	52.1844	84.642	46.4332	150.168	124.44	88.199	62.0481
81	101.379	99.8226	42.1011	40.7466	97.7435	52.7043	83.7492	46.5074	150.673	126.717	87.8117	62.263
81.5	101.07	101.316	43.1772	40.4096	98.769	53.2012	82.8762	47.3826	151.518	129.335	87.3139	62.2002
82	100.967	102.108	44.7159	39.8605	99.9686	53.6945	82.0827	48.547	152.701	132.17	86.7891	61.6635
82.5	101.044	102.136	46.6794	39.1837	101.229	54.2421	81.4536	49.4079	154.04	134.927	86.2443	61.1263
83	101.171	101.569	48.8104	38.715	102.446	54.7432	81.0099	49.599	155.364	137.378	85.7963	60.8354
83.5	101.231	100.429	50.83	38.5103	103.443	55.1929	80.7852	49.1122	156.742	139.29	85.5628	60.8403
84	101.275	98.7848	52.6193	38.4656	104.087	55.5819	80.7779	48.3217	158.231	140.485	85.5864	61.2731
84.5	101.392	96.7317	54.1633	38.5677	104.39	55.7661	81.0485	47.6916	159.703	141.004	86.0386	61.6496
85	101.546	94.5271	55.3628	38.7589	104.422	55.6298	81.7069	47.3269	160.881	141.084	86.9386	61.9574
85.5	101.723	92.729	56.1142	38.9016	104.21	55.2153	82.7122	46.9062	161.412	141.103	88.0551	62.828
86	101.955	91.5308	56.479	39.0941	103.715	54.681	83.6551	46.2905	161.215	141.196	89.2515	64.3733
86.5	102.187	90.6749	56.5003	39.5984	102.886	54.0493	84.1983	45.7745	160.728	141.056	90.6823	66.4736
87	102.402	90.2595	56.1549	40.4467	101.742	53.1342	84.3783	45.6525	160.439	140.374	92.591	68.7408
87.5	102.664	90.3389	55.6324	41.6155	100.526	51.9432	84.3061	45.9813	160.344	139.125	94.765	70.7777
88	102.936	90.6484	55.1798	42.921	99.5146	50.7516	84.0842	46.8324	160.279	137.625	96.6726	72.5901
88.5	103.118	90.9035	54.8938	44.0322	98.7706	49.7378	83.6903	48.1734	160.162	136.174	97.9825	74.4639
89	103.288	91.0636	54.8075	44.8644	98.2204	48.952	83.2114	49.3514	159.895	134.83	98.7243	76.6179
89.5	103.585	91.2799	54.8233	45.3802	97.7727	48.4049	82.8334	49.9016	159.564	133.648	98.9055	78.6811
90	103.924	91.5478	54.8442	45.6141	97.4154	47.9629	82.4725	49.9865	159.385	132.694	98.3271	80.4532
90.5	104.197	91.6768	54.9293	45.9036	97.1153	47.5913	82.0117	49.8323	159.282	132.102	97.0777	82.0643
91	104.528	91.4041	55.052	46.4529	96.8224	47.4113	81.3864	49.5503	159.041	131.839	95.6335	83.0623
91.5	104.996	90.7231	55.0341	47.1211	96.554	47.2886	80.5141	49.3338	158.645	131.56	94.3738	83.0824
92	105.437	89.7928	54.8205	47.7092	96.2743	47.1086	79.4589	49.4477	158.074	131.139	93.2729	82.2576
92.5	105.722	88.496	54.6264	48.1518	95.9321	46.9286	78.3775	49.5615	157.28	130.637	91.9849	80.826
93	105.871	86.6583	54.635	48.4842	95.5121	46.8008	77.4096	49.1244	156.224	129.973	90.5409	79.0122
93.5	105.874	84.5541	54.7303	48.7362	94.9857	46.7423	76.6302	48.2152	154.92	129.277	89.3836	77.1505
94	105.675	82.6429	54.7045	49.0621	94.4228	46.6273	76.0899	47.2626	153.513	128.831	88.5309	75.3978
94.5	105.279	81.1427	54.4016	49.6858	93.9582	46.4044	75.7799	46.3458	152.164	128.408	87.7901	73.8243
95	104.63	80.0481	53.7208	50.6071	93.5521	46.1149	75.7153	45.1631	150.851	127.919	87.1542	72.8638
95.5	103.76	79.3689	52.7669	51.682	93.0731	45.8397	76.0482	43.7572	149.493	127.769	86.693	72.7064
96	102.908	79.1981	51.7281	52.724	92.439	45.6643	76.6834	42.4588	148.149	127.914	86.5354	73.1807
96.5	102.163	79.4257	50.7617	53.4256	91.619	45.4365	77.4103	41.3323	146.854	127.985	86.6141	73.988
97	101.542	79.8413	50.0235	53.7056	90.6996	45.0356	78.2049	40.4044	145.74	127.734	86.7821	74.6683
97.5	101.151	80.4975	49.4061	53.824	89.7952	44.492	78.921	39.8691	144.97	127.06	87.0251	75.1361
98	100.963	81.3669	48.8114	53.8674	88.9695	43.8264	79.3252	39.7899	144.496	126.139	87.1567	76.1191
98.5	100.837	82.113	48.4445	53.6549	88.3147	43.0906	79.2405	40.0301	144.243	125.192	86.8284	78.0365
99	100.669	82.6868	48.3343	53.2255	87.8787	42.3604	78.4839	40.5076	144.212	124.076	86.1316	80.1147
99.5	100.39	83.3141	48.261	52.7775	87.5644	41.7027	77.1811	41.291	144.384	122.578	85.6193	81.5006
100	99.9812	83.9538	48.1505	52.3182	87.2849	41.0937	75.7813	42.4443	144.647	120.979	85.354	82.3108
100.5	99.435	84.3037	48.0343	51.7272	87.0015	40.5575	74.7103	43.4558	144.825	119.728	85.0944	82.9735
101	98.8112	84.2376	47.8332	50.79	86.6312	40.1203	74.0574	43.8577	144.838	118.818	84.9877	83.4413
101.5	98.1935	83.9213	47.5862	49.4218	86.1206	39.852	73.6527	43.8603	144.662	117.956	85.3735	83.2637
102	97.5601	83.6227	47.4596	47.7658	85.5043	39.8821	73.3597	43.5757	144.168	117.204	86.1964	82.5428
102.5	96.9305	83.5056	47.3079	46.0481	84.7764	40.1649	73.0734	43.213	143.302	116.813	87.117	81.8912
103	96.3321	83.3317	46.8708	44.5033	83.8679	40.7075	72.8407	42.9534	142.195	116.606	88.0575	81.2967
103.5	95.6959	83.0264	46.2591	43.3175	82.8992	41.4401	72.5953	42.7512	141.149	116.292	88.9625	80.5872
104	95.0098	82.9522	45.7222	42.5812	82.0772	41.9709	72.1807	42.7099	140.41	116.018	89.6581	79.656
104.5	94.3	83.1193	45.3336	42.0569	81.4206	42.0825	71.599	42.7157	139.931	115.953	89.9538	78.5859
105	93.5538	83.4564	45.1098	41.5026	80.8998	41.9946	71.0355	42.5754	139.571	116.046	89.9112	77.602
105.5	92.8107	84.0451	45.05	40.8965	80.4759	41.9825	70.9317	42.2666	139.143	116.106	89.6206	76.5847
106	92.1807	84.8685	45.1519	40.3257	80.1355	42.0544	71.3328	41.8641	138.482	115.865	89.113	75.7155
106.5	91.6985	85.692	45.4744	39.9825	79.9544	41.9562	71.8152	41.511	137.572	115.363	88.683	75.2261
107	91.3257	85.9911	46.0335	39.8142	79.8991	41.4935	72.1846	41.2331	136.423	114.771	88.5029	74.8556
107.5	91.1381	85.7523	46.7119	39.7449	79.8769	40.684	72.2067	41.1104	135.092	114.055	88.4468	74.3515
108	91.1454	85.1427	47.2236	39.9677	79.8183	39.6342	71.6093	41.0325	133.676	113.145	88.183	73.7737
108.5	91.2241	84.0423	47.3783	40.4987	79.583	38.574	70.445	40.778	132.155	112.031	87.4548	73.4316
109	91.3856	82.5151	47.3476	41.0804	79.0803	37.6843	68.8742	40.6162	130.555	110.858	86.3762	73.4005
109.5	91.6112	80.6904	47.3074	41.523	78.398	36.8118	67.2846	40.5776	128.95	109.873	85.1425	73.1793
110	91.7414	78.7029	47.2332	41.845	77.6657	35.7646	66.1588	40.0718	127.242	109.09	83.7634	72.5266
110.5	91.6385	76.7207	47.0637	42.3441	76.9914	34.501	65.5151	38.8154	125.333	108.574	82.2906	71.7188
111	91.254	74.9697	46.7412	43.152	76.3989	33.0144	64.8841	37.274	123.35	108.478	80.948	70.5236
111.5	90.6538	73.6355	46.23	44.1075	75.7398	31.5107	64.0327	35.8732	121.574	108.611	79.8581	68.7472
112	89.9196	72.6824	45.6303	45.2632	74.9714	30.2839	62.9841	34.7847	120.205	108.703	78.8947	66.8426
112.5	89.1032	72.0171	45.1821	46.5596	74.2148	29.4413	61.6485	33.9885	119.232	108.869	77.8876	65.1923
113	88.2657	71.5875	45.0533	47.7264	73.5644	28.9484	60.135	33.0503	118.599	109.38	76.7578	64.0211
113.5	87.4599	71.4119	45.2963	48.7458	73.0296	28.7256	58.653	31.8171	118.237	110.196	75.4602	63.4709
114	86.7319	71.3868	45.9893	49.7188	72.5181	28.7501	57.3785	30.4957	118.117	110.845	74.1448	63.4618
114.5	86.1257	71.2727	47.0678	50.6099	72.0162	29.0377	56.2771	29.3772	118.372	110.854	73.1469	63.4682
115	85.6257	71.0406	48.2902	51.3531	71.6071	29.4516	55.2338	28.6181	119.038	110.336	72.5259	63.2621
115.5	85.1722	70.7947	49.4871	52.0075	71.2522	29.8445	54.3213	28.2329	119.804	109.747	72.0239	63.2641
116	84.7198	70.5951	50.5271	52.5377	70.8606	30.1673	53.4987	28.2744	120.314	109.279	71.4616	63.5543
116.5	84.1943	70.3087	51.2846	52.8042	70.387	30.2692	52.7725	28.5489	120.427	108.828	70.7956	63.9817
117	83.549	69.8179	51.6803	52.8402	69.7836	30.0966	52.2133	28.8031	120.125	108.391	70.0773	64.5447
117.5	82.7913	69.0186	51.7573	52.7597	69.0499	29.7139	51.6687	28.8583	119.547	107.929	69.38	65.1899
118	81.8735	67.6439	51.6662	52.6611	68.1561	29.2213	51.0793	28.7236	118.863	107.141	68.8879	65.6323
118.5	80.7624	65.8648	51.4234	52.5936	67.1029	28.8903	50.5275	28.6027	118.034	105.906	68.5784	65.8348
119	79.5002	64.2123	50.8705	52.5801	66.0465	28.8591	49.9552	28.368	116.895	104.702	68.1326	66.0262
119.5	78.168	62.8525	49.8323	52.6807	65.0365	29.0197	49.2771	28.0079	115.487	103.891	67.5583	66.2335
120	76.8216	61.7539	48.2846	52.9646	64.0027	29.3014	48.4533	27.6526	114.151	103.329	66.9096	66.5446
120.5	75.4124	60.8075	46.4621	53.3652	63.0854	29.5663	47.5659	26.9395	113.13	103.035	66.0457	67.077
121	73.9384	59.7737	44.5945	53.8036	62.5109	29.5865	46.6511	25.773	112.418	102.928	65.0883	67.7653
121.5	72.4909	58.5507	42.7901	54.2081	62.2707	29.3181	45.7032	24.474	112.028	102.814	64.4892	68.2135
122	71.0634	57.2839	41.2462	54.4405	62.2148	28.8696	44.9242	23.0309	112.043	102.692	64.4966	67.9059
122.5	69.6109	56.4404	40.0972	54.6184	62.2621	28.3663	44.2871	21.2411	112.322	102.589	64.9149	66.8915
123	68.1783	56.0767	39.331	54.84	62.4177	27.9318	43.502	19.2966	112.609	102.599	65.2868	65.7885
123.5	66.8428	55.5409	38.9131	54.9877	62.7234	27.6288	42.5038	17.7981	112.825	102.785	65.2316	65.1118
124	65.6627	54.6687	38.7587	54.9486	63.1992	27.4555	41.4405	17.0198	112.925	103.102	64.8693	64.8651
124.5	64.7066	53.785	38.8135	54.7906	63.7529	27.4141	40.505	16.9134	112.745	103.265	64.5781	64.6081
125	63.9844	52.8938	39.1324	54.6297	64.2286	27.4503	39.8466	17.5823	112.193	103.01	64.4584	64.2393
125.5	63.3862	51.8587	39.7007	54.2678	64.5411	27.4911	39.5886	18.7797	111.308	102.593	64.5136	63.9093
126	62.8342	50.5533	40.4167	53.4143	64.7163	27.5259	39.7649	20.0114	110.1	102.186	64.7655	63.425
126.5	62.2821	48.9724	41.1007	51.9365	64.772	27.529	40.3064	21.2418	108.661	101.711	65.0798	62.539
127	61.6616	47.3048	41.5203	50.0217	64.6241	27.4253	41.1307	22.8536	107.135	101.294	65.2673	61.298
127.5	60.951	45.5665	41.6148	48.0181	64.2271	27.0983	42.1927	24.8071	105.561	100.969	65.4279	59.9789
128	60.1382	43.7941	41.3003	46.0733	63.6036	26.6132	43.4804	26.5303	103.978	100.509	65.6438	58.6369
128.5	59.157	42.4446	40.5431	44.3034	62.7839	26.1792	44.7953	27.9951	102.546	99.8051	65.6985	57.4216
129	57.97	41.9819	39.6165	42.7506	61.8733	25.7788	46.0162	29.444	101.413	99.0292	65.5065	56.6339
129.5	56.6871	42.473	38.7666	41.3441	60.9746	25.309	47.0964	30.9908	100.564	98.3955	65.0904	56.2493
130	55.4539	43.4668	38.0498	40.182	60.0798	24.7443	47.8139	32.7727	99.8826	97.9583	64.5135	56.0818
130.5	54.3103	44.2512	37.4124	39.3932	59.2105	24.1455	48.1251	34.2666	99.353	97.3393	63.7822	55.9337
131	53.2614	44.494	36.7122	38.8003	58.451	23.6798	48.0178	34.7085	99.0336	96.1812	62.8509	55.6184
131.5	52.2931	44.2559	35.9553	38.1784	57.8302	23.4644	47.3238	34.3698	98.966	94.7345	61.7739	55.2717
132	51.3956	43.6354	35.3479	37.5925	57.3829	23.5511	46.0784	33.9089	99.0416	93.279	60.7247	55.1719
132.5	50.6641	42.6258	34.9444	37.0997	57.1317	23.9476	44.5292	33.3604	98.9589	91.9553	59.832	55.2607
133	50.1701	41.3056	34.7016	36.7179	57.064	24.5048	43.0969	32.7119	98.5756	90.8922	59.0278	55.1321
133.5	49.8328	40.0393	34.6992	36.5647	57.1491	24.9768	42.1883	32.3558	97.9655	90.1099	58.1465	54.6404
134	49.5189	38.8719	34.8874	36.6498	57.2646	25.2113	41.8794	32.3136	97.1453	89.576	57.1606	54.2932
134.5	49.1985	37.5221	35.1067	36.8156	57.2732	25.1293	42.0002	32.1336	95.9788	89.3405	56.3264	54.236
135	48.8888	36.1587	35.3399	37.0328	57.0907	24.7356	42.2744	31.6626	94.3802	89.4658	55.6927	53.9905
135.5	48.5645	35.2443	35.5962	37.5079	56.6507	24.2464	42.574	30.8263	92.4767	89.7766	55.0711	53.2469
136	48.2514	34.872	35.7944	38.315	55.9353	23.8967	42.812	29.5729	90.5643	90.1637	54.4472	52.3826
136.5	47.9444	34.6566	35.8312	39.2659	54.9971	23.7627	42.889	28.1371	89.0433	90.447	53.8232	51.9406
137	47.5789	34.4376	35.7451	40.187	53.9286	23.8131	42.6955	26.9593	88.1063	90.2093	53.2065	51.8879
137.5	47.1775	34.2555	35.5525	40.9982	52.8274	23.943	42.042	26.3259	87.6516	89.4021	52.7646	52.1393
138	46.7696	34.0117	35.217	41.6081	51.785	24.0972	41.0864	26.0888	87.4725	88.2565	52.6521	52.6138
138.5	46.2721	33.8177	34.9702	42.0903	50.8803	24.2766	40.1395	25.9728	87.3568	86.9401	52.6581	53.1756
139	45.5919	33.7427	35.0254	42.6412	50.0862	24.3416	39.3942	25.5551	87.276	85.5535	52.4104	53.9707
139.5	44.793	33.7706	35.2753	43.2782	49.3107	23.991	38.8586	24.7279	87.2831	84.2619	52.0733	54.9131
140	44.0153	33.9921	35.627	43.9033	48.5536	23.1923	38.3278	23.7934	87.3104	83.3239	51.981	55.8545
140.5	43.3241	34.1287	36.1099	44.4824	47.9218	22.2809	37.7382	22.7699	87.249	82.8935	52.127	56.9779
141	42.7191	33.7973	36.6513	45.1033	47.4714	21.4218	36.9546	21.6874	87.0276	82.8058	52.3165	58.1054
141.5	42.1451	32.9174	37.109	45.8311	47.0943	20.531	35.8383	20.767	86.6532	82.7451	52.0893	59.0797
142	41.515	31.5435	37.3633	46.5191	46.6385	19.5749	34.5517	20.0514	86.1646	82.5917	51.2133	60.0247
142.5	40.8044	29.7373	37.3672	46.879	46.0452	18.5307	33.1488	19.4563	85.6231	82.218	49.9185	60.535
143	40.0801	27.4693	37.1512	46.6761	45.3416	17.4508	31.6591	19.003	85.0113	81.5613	48.4446	59.8813
143.5	39.3713	24.9408	36.695	45.8918	44.5128	16.4612	30.269	18.5118	84.2095	80.724	47.0459	58.1524
144	38.6089	22.6176	35.8343	44.9101	43.5756	15.556	29.1717	17.7556	83.1414	79.8054	45.9082	55.9019
144.5	37.773	20.949	34.4908	44.1359	42.6496	14.6799	28.5264	16.6824	81.8367	78.9476	44.8839	53.3094
145	36.8851	20.0207	32.8765	43.5635	41.821	13.7077	28.299	15.3184	80.4533	78.1763	43.9232	50.7165
145.5	35.8947	19.6839	31.2398	43.1582	41.1577	12.51	28.3044	13.7807	79.082	77.425	43.205	48.5154
146	34.8394	19.9186	29.748	42.9425	40.6812	11.191	28.2748	12.2775	77.7102	76.7133	42.7792	46.6318
146.5	33.8563	20.3881	28.5201	42.7007	40.2946	10.0011	28.1427	11.1	76.3868	75.9313	42.505	44.9253
147	33.0049	20.685	27.5921	42.2463	39.908	9.19357	28.0193	10.4893	75.1651	74.8559	42.111	43.725
147.5	32.2109	20.6923	27.0053	41.7368	39.6001	8.78068	27.9171	10.4583	74.0069	73.4106	41.467	43.4199
148	31.4169	20.4892	26.853	41.25	39.4512	8.58171	27.7986	10.7888	72.841	71.7332	40.4809	44.0707
148.5	30.6687	20.4568	27.1196	40.648	39.3713	8.58854	27.4932	11.2772	71.6273	70.0349	39.2935	45.428
149	30.0014	20.7465	27.5938	39.8937	39.2383	8.87181	26.8546	11.8348	70.3858	68.4703	38.4156	46.7996
149.5	29.4097	20.8548	28.0706	39.2455	38.9862	9.44408	26.0981	12.4849	69.2253	67.1445	38.0654	47.3504
150	28.8339	20.3411	28.5831	38.9646	38.633	10.1278	25.6441	13.1659	68.2459	66.0935	38.0309	46.9194
150.5	28.2297	19.2926	29.2796	38.8531	38.2439	10.648	25.6086	13.6335	67.3454	65.3048	38.0053	45.8508
151	27.5991	18.0083	30.0785	38.6133	37.8353	10.9155	25.7034	13.7182	66.3246	64.8063	37.758	44.4628
151.5	26.9437	16.7133	30.7447	38.1108	37.4147	10.9478	25.7028	13.4273	65.1533	64.6405	37.248	43.1304
152	26.2469	15.4298	31.2343	37.3127	36.9641	10.8047	25.6434	12.7398	63.9186	64.6201	36.4507	41.9244
152.5	25.4828	14.1434	31.5439	36.3342	36.4343	10.5846	25.4893	11.9347	62.7056	64.5022	35.4472	40.6319
153	24.6492	12.9334	31.5048	35.4084	35.9131	10.3769	25.2695	11.3598	61.6571	64.2459	34.5466	39.207
153.5	23.7657	12.0569	31.0189	34.7597	35.4858	10.1297	25.1217	11.0438	60.8404	63.8797	33.7987	37.9237
154	22.8496	11.6499	30.0992	34.2998	35.0526	9.65594	25.0852	10.9694	60.2305	63.3293	33.061	37.0189
154.5	21.9261	11.3481	28.8662	33.8361	34.534	9.03517	25.1219	11.2027	59.7476	62.5338	32.3168	36.5926
155	21.0766	10.9408	27.5455	33.4715	34.0022	8.48075	25.2302	11.844	59.1994	61.5491	31.5819	36.794
155.5	20.4079	10.7134	26.3366	33.2233	33.5273	8.08081	25.5086	12.8878	58.4916	60.4677	30.9359	37.4522
156	19.9317	10.818	25.3768	32.9157	33.0527	7.88026	25.9187	14.2643	57.6524	59.4406	30.5449	38.0897
156.5	19.5325	11.0394	24.7252	32.4539	32.4528	7.86923	26.4003	15.612	56.7881	58.4574	30.2826	38.4244
157	19.2068	11.2001	24.3895	32.0114	31.68	8.14431	26.9668	16.455	55.9406	57.4124	30.0292	38.5067
157.5	19.081	11.3345	24.2739	31.757	30.8496	8.78641	27.5801	16.7618	54.9753	56.2729	29.888	38.3201
158	19.1204	11.5185	24.2182	31.6595	30.0826	9.71262	28.2079	16.8301	53.8114	55.0113	29.8519	37.7306
158.5	19.1977	11.7059	24.2213	31.7689	29.2995	10.6388	28.9012	16.7648	52.5436	53.6294	29.9619	37.0581
159	19.3012	11.576	24.3697	31.9821	28.3565	11.3235	29.7158	16.3078	51.2596	52.2527	30.0567	36.6033
159.5	19.3861	10.9649	24.5631	31.9617	27.2899	11.7435	30.4373	15.3796	49.9249	51.0748	29.8651	36.2479
160	19.3507	9.91892	24.6019	31.5804	26.2753	11.8698	30.7578	14.2074	48.5297	50.1778	29.3629	36.2618
160.5	19.2067	8.45802	24.4537	30.9733	25.4142	11.767	30.6068	12.7886	46.9875	49.6011	28.4758	36.8077
161	18.9662	6.89008	24.147	30.293	24.6725	11.4778	29.8705	11.1236	45.2381	49.3606	27.0422	37.5508
161.5	18.5754	5.58757	23.6552	29.7571	24.0431	10.861	28.4439	9.47059	43.6054	49.3686	25.3326	38.1686
162	18.0923	4.62201	23.0825	29.5166	23.5546	9.92305	26.4775	8.0125	42.42	49.4803	23.9251	38.4113
162.5	17.6859	3.85505	22.577	29.4249	23.1382	8.83122	24.3274	6.64085	41.5814	49.606	23.0298	38.0977
163	17.4059	3.29894	22.2622	29.2638	22.7445	7.62699	22.409	5.34105	40.8305	49.6946	22.4873	37.1776
163.5	17.1904	3.0997	22.1452	29.1201	22.3625	6.33023	20.758	4.48775	40.0613	49.6997	21.9912	36.0682
164	16.9779	2.99574	22.0648	29.1274	21.9748	5.0152	19.3449	4.23082	39.3277	49.5859	21.4274	35.3004
164.5	16.7411	2.65125	22.0178	29.136	21.5713	3.82557	18.3659	4.18569	38.707	49.2498	20.8614	35.0156
165	16.5191	2.18427	22.0419	28.7753	21.1341	2.90328	17.8252	3.96033	38.1032	48.4763	20.2962	35.272
165.5	16.3302	1.83278	22.0856	27.7728	20.7144	2.28273	17.565	3.6729	37.2442	47.2673	19.9	36.255
166	16.0886	1.77368	22.1309	26.4218	20.3548	1.92599	17.4836	3.57773	35.9352	45.9422	19.6893	37.991
166.5	15.6869	1.87179	22.1124	25.1581	19.9906	1.74636	17.7806	3.44139	34.1695	44.7562	19.5691	40.166
167	15.1413	1.69814	21.9311	24.0541	19.473	1.73839	18.5544	3.02808	32.0479	43.7268	19.7075	42.6912
167.5	14.5639	1.05157	21.5798	23.0784	18.7375	1.83339	19.4567	2.60766	29.8419	42.5098	20.1949	45.526
168	14.032	-0.00316	21.1193	22.201	17.7968	1.92859	20.3615	2.37814	27.8353	40.974	20.9807	47.832
168.5	13.578	-1.17155	20.4829	21.4899	16.6386	2.09557	21.303	2.44103	26.0454	39.5802	21.7566	49.0284
169	13.1676	-2.24672	19.5363	21.1718	15.3525	2.36036	21.9939	2.92002	24.4137	38.4929	22.342	48.9683
169.5	12.7611	-3.15906	18.3034	21.2478	14.0585	2.62258	22.1362	3.64884	23.0212	37.4288	22.7558	47.599
170	12.3552	-3.63597	16.8335	21.6108	12.8356	2.70063	21.8967	4.47097	21.909	36.3364	22.7533	45.7195
170.5	11.8714	-3.31717	15.1587	22.4267	11.8315	2.40079	21.7235	5.25905	21.0154	35.3723	22.3201	44.0294
171	11.2373	-2.18003	13.428	23.7318	11.1362	1.70622	21.6995	5.99881	20.3772	34.664	21.6077	42.7215
171.5	10.4899	-0.68617	11.8671	25.2999	10.6639	0.703546	21.829	6.78639	20.1051	34.1243	20.6162	41.9606
172	9.73122	0.942336	10.7756	26.9442	10.3341	-0.44953	22.2415	7.5865	20.1305	33.4712	19.3929	41.421
172.5	8.99456	2.59338	10.352	28.6017	10.1696	-1.61013	22.7198	8.65963	20.2333	32.6775	18.0901	40.4988
173	8.22606	3.78816	10.4881	30.1594	10.0976	-2.68616	23.083	10.2582	20.3845	31.7833	16.8631	39.374
173.5	7.44158	4.37556	11.0251	31.2082	9.99237	-3.6584	23.4736	12.4129	20.6078	30.7117	15.8986	38.6859
174	6.72261	4.50625	11.9165	31.4298	9.83729	-4.68388	24.1912	15.4019	20.6951	29.4627	15.4053	38.5885
174.5	6.16482	4.01721	12.9893	30.762	9.60174	-5.71865	25.448	18.9398	20.4758	28.1355	15.5404	38.6251
175	5.87288	2.99788	13.9602	29.0501	9.23607	-6.59679	27.1407	22.2345	20.0128	26.8926	16.3217	38.307
175.5	5.87604	1.82043	14.677	26.4234	8.74786	-7.36569	29.0521	25.0421	19.3906	25.8064	17.61	37.6882
176	6.0468	0.508705	15.1451	23.5656	8.18702	-8.14024	30.953	27.4114	18.5119	24.8818	19.2707	37.1197
176.5	6.25357	-1.01489	15.3739	21.0952	7.55025	-8.91728	32.7348	29.2007	17.235	24.1207	20.9034	37.0307
177	6.48584	-2.58266	15.3308	19.2832	6.84038	-9.68175	34.3599	30.0644	15.6546	23.5485	21.9397	37.6797
177.5	6.6927	-3.85563	14.9429	18.1587	6.12678	-10.4722	35.5929	29.9833	13.9094	23.4037	22.298	39.0441
178	6.81205	-4.57308	14.1167	17.7239	5.32039	-11.1573	36.4225	29.1048	12.027	23.6751	22.2483	40.843
178.5	6.82694	-4.76851	12.8956	18.0315	4.36878	-11.6004	36.9746	27.5304	10.2391	23.7102	22.0999	42.6173
179	6.706	-4.72272	11.4801	18.791	3.47122	-11.9078	37.0384	25.73	8.81652	23.0341	22.1607	43.816
179.5	6.46175	-4.45867	10.1171	19.5547	2.72893	-12.149	36.3869	24.1557	7.71245	21.8596	22.2794	44.147
180	6.10488	-3.78114	8.92091	20.1637	2.08053	-12.2611	35.0482	22.926	6.74835	20.5557	22.001	43.8032
180.5	5.67993	-2.51766	7.82658	20.4291	1.46928	-12.2278	33.2782	21.8955	5.89339	19.1337	21.0651	42.8739
181	5.28334	-0.5092	6.83536	20.221	0.923613	-12.065	31.4931	20.8241	5.14763	17.5976	19.4281	41.388
181.5	4.9312	1.87058	6.0297	19.6258	0.542622	-11.9689	29.9318	19.6492	4.54329	16.1024	17.3451	39.5943
182	4.62166	3.58458	5.322	18.6493	0.347441	-12.1536	28.402	18.7172	4.15206	14.7927	15.3609	37.7242
182.5	4.39045	4.00904	4.63384	17.4091	0.282965	-12.5304	26.7339	18.4169	3.80203	13.7729	13.8369	36.0069
183	4.17571	3.26884	4.05423	16.127	0.284853	-12.9872	24.9554	18.5895	3.24891	12.9621	12.7885	34.6149
183.5	3.89144	1.74944	3.66405	14.9035	0.289802	-13.5327	23.1517	18.9136	2.43198	12.2459	12.161	33.6488
184	3.57987	-0.18083	3.5873	13.8228	0.208767	-14.1601	21.6818	19.0902	1.47611	11.6358	11.8306	33.2337
184.5	3.24928	-2.50646	3.84874	12.9202	-0.03429	-14.8252	20.8976	18.8145	0.480653	11.2245	11.8646	33.1227
185	2.86853	-5.0977	4.16084	12.1571	-0.456	-15.4113	20.8438	18.1515	-0.72194	10.9229	12.219	33.193
185.5	2.4543	-7.54539	4.34014	11.5121	-1.07782	-15.9174	21.4657	17.3363	-2.32173	10.6208	12.5541	33.5075
186	1.98344	-9.60916	4.43681	10.8741	-1.88518	-16.4304	22.5808	16.6729	-4.22148	10.3188	12.673	33.8415
186.5	1.44809	-11.0857	4.39935	10.4051	-2.83256	-16.842	23.9322	16.6976	-6.15826	10.0163	12.5607	34.1895
187	0.899277	-11.8158	4.25575	10.4934	-3.83922	-17.1605	25.4955	17.8849	-7.99475	9.76119	12.2755	34.6488
187.5	0.423453	-11.6407	4.13442	11.0836	-4.74298	-17.6126	27.4908	20.2582	-9.63677	9.62002	11.7925	35.0938
188	0.078113	-10.492	4.09361	11.776	-5.54303	-18.2359	30.032	23.2392	-10.9473	9.78465	11.2358	35.2358
188.5	-0.18923	-8.93891	4.25822	12.1756	-6.30653	-18.8761	32.8389	26.1109	-11.8701	10.2261	10.7664	34.8271
189	-0.42376	-7.91968	4.72621	12.1619	-6.92416	-19.4512	35.1746	28.3965	-12.2883	10.5378	10.2747	33.8347
189.5	-0.60272	-7.91543	5.42908	11.9554	-7.36398	-20.0073	36.2924	29.6938	-12.224	10.4053	9.59175	32.5205
190	-0.69229	-8.57299	6.29149	11.6961	-7.77727	-20.584	36.1579	29.8573	-11.8864	9.81618	8.58693	31.3861
190.5	-0.66541	-9.29146	7.31252	11.4124	-8.24139	-21.1579	35.2667	29.0344	-11.3639	8.92568	7.35929	30.7398
191	-0.54828	-9.67457	8.37348	11.185	-8.63169	-21.7275	33.9361	27.5266	-10.8084	7.86399	6.19856	30.5934
191.5	-0.42422	-9.61088	9.2665	10.9408	-8.87587	-22.2583	32.4009	25.8433	-10.432	6.65203	5.18977	31.0047
192	-0.35484	-9.3113	9.95166	10.7254	-9.12154	-22.5762	31.0252	24.4519	-10.3637	5.34923	4.49218	31.6522
192.5	-0.31614	-9.06633	10.5152	10.749	-9.47793	-22.7216	29.9672	23.5787	-10.7144	4.10061	4.25444	31.8131
193	-0.31892	-9.25015	10.8969	10.8909	-9.94692	-22.9225	29.1182	23.238	-11.6891	3.04001	4.48939	31.2985
193.5	-0.48797	-9.88289	10.9474	10.8283	-10.5927	-23.0799	28.319	23.1794	-13.3947	2.40027	5.28931	30.4416
194	-0.90281	-10.7012	10.6838	10.5345	-11.4713	-22.9716	27.5611	23.1954	-15.5254	2.30113	6.46487	29.4554
194.5	-1.53896	-11.656	10.122	10.2411	-12.5805	-22.6138	26.9351	23.3774	-17.5011	2.33513	7.66944	28.3992
195	-2.43093	-12.5837	9.19657	10.1239	-13.8352	-22.1628	26.4466	23.4666	-18.8354	2.00566	8.69218	27.2951
195.5	-3.65975	-13.4303	7.95133	10.2578	-15.0151	-21.8093	26.0434	22.9685	-19.5268	1.31234	9.40827	26.2255
196	-5.07669	-14.3502	6.48486	10.4049	-15.9272	-21.7055	25.5604	22.1132	-19.895	0.453175	9.85474	25.3337
196.5	-6.41689	-15.1116	5.04497	10.2703	-16.5091	-21.901	24.7743	21.5136	-20.0689	-0.48125	10.2476	24.6186
197	-7.55932	-15.4605	3.97254	10.0276	-16.8411	-22.2654	23.6977	21.1103	-20.0745	-1.50808	10.5599	24.0286
197.5	-8.4537	-15.3865	3.2913	9.76879	-17.0183	-22.5452	22.6593	20.4626	-20.0183	-2.64059	10.3785	23.6343
198	-9.08891	-14.8474	2.79514	9.29168	-17.0064	-22.6463	22.0375	19.4683	-19.9631	-3.78101	9.48914	23.6394
198.5	-9.49384	-14.1062	2.3466	8.53858	-16.7342	-22.6142	21.7482	18.5943	-19.8873	-4.89553	8.04086	24.158
199	-9.75546	-13.6578	1.95862	7.60646	-16.216	-22.5383	21.4663	18.4105	-19.8827	-5.93553	6.47635	25.0195
199.5	-10.0105	-13.708	1.72027	6.67022	-15.5542	-22.4974	21.2387	18.7023	-20.1133	-6.82007	5.28783	25.691
200	-10.2932	-14.2509	1.62427	5.83275	-14.8792	-22.4763	21.2436	18.9929	-20.5746	-7.60749	4.45081	25.7609
200.5	-10.5363	-15.2313	1.53467	5.13	-14.3798	-22.4863	21.4179	19.2146	-21.2	-8.32835	3.85997	25.1606
201	-10.7029	-16.5378	1.2942	4.45567	-14.1931	-22.5629	21.3943	19.5649	-21.9565	-8.98797	3.55473	24.2398
201.5	-10.8226	-18.0829	0.828807	3.6107	-14.3064	-22.7125	20.9172	19.9247	-22.7844	-9.67564	3.47152	23.4911
202	-10.9451	-19.6181	0.19388	2.65634	-14.6281	-22.9307	20.1803	19.9448	-23.6893	-10.2009	3.4605	22.9339
202.5	-11.0776	-20.7635	-0.58902	1.76996	-15.0352	-23.2107	19.6182	19.6982	-24.8729	-10.148	3.23776	22.5091
203	-11.2358	-21.4807	-1.70892	0.948269	-15.5331	-23.5063	19.6126	19.2499	-26.3839	-9.53448	2.6456	22.2158
203.5	-11.4815	-21.7688	-3.29996	0.236525	-16.2201	-23.7875	19.9966	18.6721	-27.926	-8.63709	1.9938	21.7601
204	-11.8561	-21.4929	-5.24084	-0.21249	-17.1191	-24.0587	20.3107	18.0549	-29.2148	-7.69326	1.69023	21.0927
204.5	-12.3597	-20.7986	-7.23472	-0.58116	-18.1889	-24.3244	20.3385	17.2242	-30.1558	-6.9425	1.52512	20.7811
205	-12.9955	-19.8461	-8.94947	-1.22996	-19.3083	-24.6793	19.9485	16.1252	-30.7384	-6.43483	1.25948	20.7516
205.5	-13.7503	-18.8177	-10.3708	-2.24353	-20.3445	-25.1064	19.0837	14.9314	-30.9312	-6.21023	0.90192	20.866
206	-14.544	-18.1398	-11.6757	-3.29183	-21.259	-25.5428	17.7033	13.8012	-30.8236	-6.47655	0.221045	21.6052
206.5	-15.317	-18.1003	-12.7499	-3.98199	-22.0915	-26.0056	15.8743	12.7248	-30.5722	-7.35623	-0.74951	22.6023
207	-16.0367	-18.539	-13.4799	-4.48729	-22.8376	-26.4293	13.8772	11.8177	-30.2843	-8.68255	-1.55916	23.0552
207.5	-16.6182	-19.2442	-13.9818	-5.17471	-23.4029	-26.7333	11.8539	11.2746	-30.1145	-10.2041	-2.13366	22.9544
208	-17.008	-20.2457	-14.3641	-5.94468	-23.7402	-26.954	9.89079	11.058	-30.1452	-11.8376	-2.70289	22.6738
208.5	-17.2236	-21.3497	-14.6462	-6.58309	-23.9393	-27.2463	8.18726	11.2248	-30.3541	-13.4763	-3.24473	22.3322
209	-17.3224	-22.4436	-14.7189	-7.14421	-24.1799	-27.731	6.89185	11.7058	-30.7402	-14.866	-3.75442	22.0329
209.5	-17.3707	-23.7974	-14.5323	-7.84383	-24.5279	-28.3736	6.11674	11.8749	-31.3574	-15.7213	-4.09693	21.7372
210	-17.3707	-25.2842	-14.302	-8.84777	-24.955	-28.9496	5.90592	11.4287	-32.3631	-15.9497	-4.04141	21.1742
210.5	-17.3376	-26.4878	-14.2611	-9.97066	-25.5184	-29.3461	6.25503	10.4475	-33.8633	-15.7695	-3.75352	20.4025
211	-17.3809	-27.3051	-14.5503	-10.8511	-26.2487	-29.6918	7.0117	9.07458	-35.5007	-15.5501	-3.36128	19.7713
211.5	-17.5984	-27.8378	-15.2868	-11.3716	-27.0663	-30.0558	7.81837	7.85859	-36.7706	-15.6336	-2.77608	19.1872
212	-17.902	-28.0951	-16.3385	-11.7517	-27.8135	-30.5092	8.38562	7.17003	-37.6162	-16.1116	-2.22191	18.5709
212.5	-18.1695	-28.194	-17.5173	-12.2196	-28.3297	-31.134	8.57493	6.81787	-38.216	-16.7463	-2.0885	18.3367
213	-18.4348	-28.4361	-18.6581	-12.7829	-28.6128	-31.7552	8.38577	6.3697	-38.6769	-17.1779	-2.45058	18.7176
213.5	-18.6959	-28.7614	-19.5095	-13.4083	-28.8276	-32.2375	7.98703	5.5133	-39.0666	-17.1801	-3.09198	19.6537
214	-18.9233	-28.8767	-20.0708	-14.0316	-29.1582	-32.699	7.60942	4.16123	-39.3062	-16.9217	-3.72596	20.6106
214.5	-19.1221	-28.7287	-20.5191	-14.7008	-29.6047	-33.1331	7.27305	2.3066	-39.2067	-16.8914	-4.28361	21.2348
215	-19.2417	-28.5703	-20.9393	-15.5687	-30.0554	-33.4635	6.72628	0.157805	-38.9214	-17.3145	-4.95444	21.9682
215.5	-19.254	-28.6983	-21.2942	-16.5952	-30.5086	-33.694	5.7495	-1.81374	-38.8731	-18.0207	-5.8399	23.024
216	-19.2144	-29.2468	-21.4582	-17.4194	-30.9338	-33.7826	4.46697	-3.23767	-39.2277	-19.0092	-6.75414	24.1555
216.5	-19.2259	-30.1451	-21.3729	-17.7792	-31.2564	-33.8333	3.09564	-3.92205	-39.7475	-20.2994	-7.41177	24.8627
217	-19.352	-31.1072	-21.0595	-17.9233	-31.4841	-34.1004	1.8951	-3.97172	-40.2422	-21.5824	-7.47972	24.6002
217.5	-19.6142	-32.0818	-20.5523	-18.1473	-31.6263	-34.7313	1.17736	-3.80189	-40.844	-22.6603	-6.95486	23.377
218	-20.0648	-33.2492	-19.9827	-18.3877	-31.6689	-35.6515	1.04202	-3.57276	-41.5439	-23.5285	-6.27983	21.7416
218.5	-20.6436	-34.4554	-19.4246	-18.5235	-31.6835	-36.6284	1.43257	-3.05606	-42.171	-24.182	-5.80643	20.525
219	-21.2496	-35.482	-18.8913	-18.6591	-31.8138	-37.5671	2.27403	-2.04001	-42.9256	-24.4568	-5.64698	19.9173
219.5	-21.9406	-36.3102	-18.5487	-18.745	-32.1228	-38.4769	3.46127	-0.61717	-43.9772	-24.0872	-5.70766	19.4841
220	-22.7593	-36.8052	-18.5285	-18.4791	-32.6219	-39.1777	4.62028	0.898666	-45.0575	-23.1145	-5.63631	18.944
220.5	-23.6369	-36.8543	-18.7264	-17.7649	-33.282	-39.5094	5.3479	2.09279	-46.021	-21.8813	-5.23532	18.3486
221	-24.4996	-36.4765	-18.94	-16.9182	-33.9713	-39.5986	5.46372	2.79945	-46.8375	-20.7056	-4.90531	17.9624
221.5	-25.3136	-35.7749	-19.0879	-16.4017	-34.5211	-39.6319	4.9664	3.1606	-47.3568	-19.8514	-5.00792	17.8038
222	-26.0405	-34.9122	-19.141	-16.2294	-34.8886	-39.6867	4.03041	3.26202	-47.566	-19.398	-5.25125	17.8317
222.5	-26.6192	-33.9814	-19.0376	-16.0545	-35.1694	-39.814	2.69815	3.25597	-47.4909	-19.324	-5.11292	17.7046
223	-27.0611	-33.1189	-18.7423	-15.7363	-35.4441	-40.1145	0.874557	3.34271	-47.1679	-19.7415	-4.62442	17.2004
223.5	-27.4279	-32.618	-18.2368	-15.4282	-35.7096	-40.6419	-1.1795	3.39569	-46.8299	-20.6846	-4.19086	16.6269
224	-27.7408	-32.7712	-17.5623	-15.2988	-35.8685	-41.2964	-3.04414	2.76426	-46.7857	-22.0174	-3.89182	16.1473
224.5	-28.0654	-33.6374	-16.9031	-15.4325	-35.8532	-41.944	-4.79583	0.786347	-47.1864	-23.4563	-3.68175	15.7049
225	-28.5047	-35.0429	-16.4293	-15.6802	-35.7587	-42.5452	-6.8949	-2.3345	-48.0153	-24.8545	-3.71746	15.3383
225.5	-29.0268	-36.7762	-16.1118	-15.6679	-35.7555	-43.0558	-9.38924	-5.6111	-49.2576	-26.3109	-3.89785	14.8845
226	-29.5282	-38.7857	-15.9402	-15.5275	-35.927	-43.3639	-11.7981	-8.41427	-50.8352	-27.7554	-4.0029	14.2098
226.5	-30.0213	-41.1566	-15.9508	-15.6362	-36.3	-43.3855	-13.7157	-10.9821	-52.5266	-28.9624	-4.25933	13.8313
227	-30.5626	-43.5591	-16.0806	-15.989	-36.8555	-43.1529	-14.9555	-13.5857	-54.1532	-29.9832	-4.7255	13.7965
227.5	-31.1268	-45.2971	-16.3338	-16.4171	-37.4985	-42.7461	-15.6587	-15.9234	-55.5915	-31.0291	-5.24279	13.6896
228	-31.6835	-46.23	-16.8239	-16.7375	-38.152	-42.2799	-16.2252	-17.4067	-56.5864	-32.1697	-5.76647	13.5483
228.5	-32.2561	-46.6991	-17.5422	-16.8803	-38.7617	-41.9212	-16.9579	-17.5909	-57.0212	-33.1763	-6.10932	13.2037
229	-32.8631	-46.7916	-18.2691	-16.8655	-39.2676	-41.7452	-17.6463	-16.8217	-56.9666	-33.6682	-6.31156	12.4555
229.5	-33.4999	-46.2782	-18.8139	-16.7853	-39.6923	-41.7341	-17.9747	-15.6105	-56.4188	-33.5856	-6.68696	11.7779
230	-34.1474	-45.3591	-19.1624	-16.788	-40.1462	-41.8424	-18.1823	-13.966	-55.4929	-32.9699	-7.43576	11.5265
230.5	-34.7883	-44.7328	-19.2942	-16.8341	-40.6902	-41.9959	-18.2872	-12.2831	-54.4255	-31.889	-8.50587	11.4448
231	-35.3681	-44.5729	-19.195	-16.7384	-41.2575	-42.1055	-18.0189	-10.8681	-53.3939	-30.7401	-9.67347	11.6182
231.5	-35.7961	-44.6311	-18.9762	-16.3426	-41.7598	-42.2548	-17.469	-9.67447	-52.4766	-29.8959	-10.8591	12.4594
232	-36.0748	-44.8964	-18.7653	-15.63	-42.1861	-42.5987	-16.9791	-8.87918	-51.685	-29.3539	-11.8351	13.5611
232.5	-36.2986	-45.3461	-18.6349	-14.9145	-42.5266	-43.0686	-16.8959	-8.61059	-51.1578	-29.0346	-12.2571	14.1569
233	-36.5188	-45.8663	-18.6418	-14.3998	-42.7914	-43.5707	-17.2898	-8.95757	-51.1047	-28.9913	-12.276	14.2488
233.5	-36.6567	-46.3998	-18.7591	-14.0448	-43.0287	-44.1175	-17.9841	-9.92791	-51.4816	-29.2451	-12.3026	14.6451
234	-36.6353	-46.9541	-18.8373	-13.9553	-43.2811	-44.6257	-18.7676	-11.2883	-52.0693	-29.8601	-12.5532	15.7936
234.5	-36.4809	-47.6234	-18.8328	-14.2966	-43.5388	-45.0914	-19.6349	-12.7111	-52.7304	-30.8588	-12.8812	16.877
235	-36.2704	-48.4755	-18.842	-14.9539	-43.7464	-45.656	-20.681	-14.033	-53.3281	-31.9766	-13.0634	17.2289
235.5	-36.1251	-49.4318	-18.9398	-15.5933	-43.969	-46.2186	-21.7461	-15.184	-53.8754	-32.7764	-13.1886	17.1561
236	-36.0681	-50.0218	-19.2298	-16.0774	-44.3273	-46.5179	-22.5993	-16.0321	-54.5199	-32.8382	-13.3049	16.6717
236.5	-36.021	-49.8226	-19.7897	-16.3733	-44.8143	-46.5006	-22.9082	-16.6702	-55.1029	-32.1572	-13.2025	15.5439
237	-35.9815	-48.9677	-20.4886	-16.4651	-45.2722	-46.3344	-22.4585	-17.1981	-55.4723	-31.2739	-12.8973	14.2314
237.5	-36.0203	-47.642	-21.164	-16.5665	-45.5034	-46.0949	-21.5253	-17.357	-55.6818	-30.6324	-12.8043	13.1898
238	-36.1309	-45.9353	-21.6456	-16.8253	-45.4715	-45.7389	-20.5335	-16.8567	-55.6867	-30.3341	-13.1021	12.4982
238.5	-36.2309	-44.0283	-21.6664	-16.9592	-45.2168	-45.3828	-19.7373	-15.8327	-55.4602	-30.3158	-13.4637	12.3098
239	-36.3717	-42.2875	-21.2354	-16.8798	-44.7839	-45.1473	-19.0054	-14.7423	-55.0449	-30.5562	-13.5885	12.3868
239.5	-36.6521	-40.9848	-20.6147	-16.7993	-44.3259	-44.8943	-18.043	-13.9451	-54.5397	-31.1314	-13.5583	12.4045
240	-37.0559	-40.1367	-19.9782	-16.8214	-43.9399	-44.5878	-16.9039	-13.422	-54.1002	-32.0271	-13.6517	12.5987
240.5	-37.5111	-39.8396	-19.3326	-17.0309	-43.5914	-44.4036	-15.9271	-12.7944	-53.8569	-33.1491	-13.9139	13.0473
241	-37.962	-40.0133	-18.6507	-17.1648	-43.2472	-44.4007	-15.3186	-12.0981	-53.866	-34.3153	-14.1485	13.55
241.5	-38.408	-40.4837	-18.0408	-16.7638	-42.9156	-44.5333	-14.9389	-11.8112	-54.1622	-35.2907	-14.1306	13.9974
242	-38.8581	-41.2146	-17.6185	-15.9976	-42.7261	-44.5504	-14.5667	-12.085	-54.7021	-36.032	-13.9305	14.4881
242.5	-39.3433	-42.3135	-17.3238	-15.3621	-42.7965	-44.3019	-14.258	-12.9046	-55.3106	-36.6555	-13.9467	15.185
243	-39.8917	-43.9299	-17.0829	-15.0526	-43.0212	-44.0801	-14.118	-14.2019	-55.9242	-37.0532	-14.1371	15.8033
243.5	-40.5326	-45.7962	-17.0233	-15.0552	-43.352	-44.0302	-14.1308	-15.6903	-56.5147	-37.1955	-14.2395	16.1421
244	-41.3383	-47.7002	-17.283	-15.2064	-43.8333	-44.003	-14.3179	-17.251	-57.0076	-37.3162	-14.2614	16.2688
244.5	-42.2822	-49.6634	-17.9141	-15.3529	-44.3584	-43.9147	-14.5902	-18.9791	-57.3623	-37.4088	-14.2426	16.0825
245	-43.2729	-51.3242	-18.926	-15.2731	-44.8454	-43.8324	-14.89	-20.6213	-57.4721	-37.3016	-14.2843	15.3803
245.5	-44.249	-52.2732	-20.1714	-14.9214	-45.2568	-43.9221	-15.26	-21.8652	-57.2305	-37.0411	-14.4464	14.2182
246	-45.1857	-52.4286	-21.4651	-14.5895	-45.5262	-44.1826	-15.7243	-22.798	-56.703	-36.689	-14.7853	13.2036
246.5	-46.0356	-51.7485	-22.67	-14.3872	-45.6877	-44.4029	-16.3919	-23.4378	-55.995	-36.0695	-15.3326	12.7858
247	-46.6877	-50.3079	-23.6552	-14.3973	-45.8229	-44.5446	-17.2524	-23.5729	-55.1101	-35.2075	-15.9687	12.6939
247.5	-47.1077	-48.4735	-24.3896	-14.677	-45.9504	-44.7072	-18.311	-22.8183	-54.1591	-34.3618	-16.5169	12.457
248	-47.2967	-46.5988	-25.0135	-15.2054	-46.0227	-44.863	-19.629	-21.0451	-53.2871	-33.6646	-16.8819	12.0703
248.5	-47.2424	-44.8989	-25.6425	-16.131	-46.0056	-45.015	-20.9154	-18.8602	-52.5329	-33.1641	-17.0642	11.7575
249	-47.029	-43.6487	-26.1421	-17.4089	-45.9621	-45.1649	-21.7654	-17.0108	-52.0764	-32.792	-17.1342	11.3904
249.5	-46.7765	-43.0586	-26.4036	-18.7191	-45.9717	-45.2364	-22.0266	-15.9099	-52.1352	-32.6007	-17.246	10.8744
250	-46.5114	-42.9848	-26.6075	-19.8754	-45.9831	-45.2761	-21.8581	-15.3587	-52.6838	-32.8238	-17.4579	10.5903
250.5	-46.1837	-43.2488	-26.9209	-20.8469	-45.9258	-45.2554	-21.6836	-14.9523	-53.5448	-33.4129	-17.5898	10.5606
251	-45.7671	-43.8537	-27.1911	-21.5625	-45.7923	-45.1754	-21.6952	-14.7532	-54.5224	-34.2605	-17.3593	10.523
251.5	-45.3033	-44.7697	-27.1967	-21.888	-45.5636	-45.2377	-21.4719	-14.8894	-55.4743	-35.3145	-16.8944	10.7229
252	-44.8733	-45.7732	-26.8741	-21.6275	-45.2608	-45.4133	-20.6835	-15.2054	-56.437	-36.3032	-16.603	11.126
252.5	-44.4725	-46.5309	-26.2778	-20.6043	-44.8604	-45.5803	-19.612	-15.5335	-57.5259	-36.9653	-16.5704	11.4246
253	-44.0477	-46.8056	-25.608	-18.9479	-44.315	-45.6251	-18.6187	-16.0177	-58.6186	-37.2819	-16.6637	11.5883
253.5	-43.6261	-46.5629	-25.0621	-17.13	-43.735	-45.3281	-17.8584	-16.6762	-59.4238	-37.4154	-16.6991	11.535
254	-43.2196	-46.0836	-24.6465	-15.4957	-43.2854	-44.6904	-17.3556	-17.1246	-59.8252	-37.4597	-16.6728	11.2246
254.5	-42.8687	-45.7203	-24.2425	-14.1824	-43.0162	-43.9614	-17.1958	-17.0951	-59.8382	-37.3688	-16.9202	10.8936
255	-42.6171	-45.6115	-23.7865	-13.3276	-42.8644	-43.2816	-17.3353	-16.8329	-59.5285	-37.1291	-17.5065	10.7855
255.5	-42.349	-45.5652	-23.1801	-13.0179	-42.7989	-42.6959	-17.4945	-16.884	-59.067	-36.7499	-18.2127	10.8083
256	-41.9863	-45.3482	-22.3787	-13.1397	-42.8421	-42.363	-17.594	-17.3835	-58.4801	-36.1986	-18.9966	10.9225
256.5	-41.5849	-45.1464	-21.5853	-13.4492	-42.9699	-42.3902	-17.6994	-18.0007	-57.6614	-35.5637	-19.8349	11.1936
257	-41.1981	-45.0687	-20.8687	-13.7502	-43.1324	-42.7995	-17.9352	-18.1863	-56.6891	-34.848	-20.5112	11.2561
257.5	-40.84	-44.9096	-20.1365	-13.8908	-43.2881	-43.6128	-18.444	-17.685	-55.7565	-33.9355	-20.7684	10.9264
258	-40.5419	-44.757	-19.5092	-13.9314	-43.4348	-44.6832	-19.1708	-16.746	-55.0004	-33.0286	-20.5342	10.626
258.5	-40.3493	-44.8156	-19.0976	-14.178	-43.6472	-45.743	-19.8777	-15.4265	-54.4598	-32.475	-20.1158	10.7918
259	-40.1669	-45.1163	-18.9022	-14.7944	-44.0085	-46.7118	-20.3746	-14.0116	-54.1953	-32.3983	-19.9894	11.2674
259.5	-39.9223	-45.6553	-18.9521	-15.6414	-44.5281	-47.5866	-20.5966	-13.0282	-54.3754	-32.5691	-20.2149	11.4159
260	-39.7495	-46.4924	-19.1915	-16.6753	-45.1775	-48.1345	-20.5692	-12.5047	-54.9563	-32.672	-20.4948	10.8638
260.5	-39.7739	-47.5858	-19.4986	-17.7813	-45.8683	-48.2253	-20.3543	-12.3381	-55.7119	-32.6666	-20.6054	9.34177
261	-40.024	-48.4183	-19.8716	-18.6438	-46.4887	-47.9176	-19.9588	-12.5479	-56.4988	-32.6856	-20.6026	6.97528
261.5	-40.4745	-48.4161	-20.419	-19.2125	-47.0243	-47.2077	-19.3801	-13.0418	-57.1434	-32.923	-20.5704	4.50463
262	-41.0729	-47.6814	-21.0493	-19.6008	-47.3939	-46.3089	-18.7455	-13.5466	-57.5899	-33.402	-20.5821	2.41913
262.5	-41.7432	-46.8071	-21.6499	-19.8406	-47.4863	-45.5538	-18.2378	-13.9135	-58.0374	-33.8573	-20.9154	1.07942
263	-42.4099	-46.0024	-22.2751	-19.9196	-47.3111	-44.9725	-17.7438	-14.3333	-58.5546	-34.0741	-21.7571	0.86623
263.5	-43.0109	-45.1034	-22.8895	-19.8916	-46.9403	-44.4109	-17.23	-15.0814	-59.0314	-34.0389	-22.8806	1.61539
264	-43.4733	-44.1432	-23.3036	-19.7698	-46.5285	-43.8345	-17.0758	-16.2976	-59.3884	-33.9819	-23.8024	2.72093
264.5	-43.7998	-43.0684	-23.4001	-19.5243	-46.1466	-43.2785	-17.3883	-17.7765	-59.4898	-34.1037	-24.2658	3.91229
265	-44.0204	-41.8513	-23.2974	-19.324	-45.7309	-42.8044	-17.8057	-19.1445	-59.2526	-34.4764	-24.6774	5.55751
265.5	-44.1975	-40.9632	-23.089	-19.2671	-45.3029	-42.3624	-18.0563	-20.1337	-58.8099	-35.0393	-25.5437	7.6867
266	-44.4581	-40.7783	-22.7475	-19.1494	-44.9014	-41.8822	-18.2158	-20.6356	-58.4632	-35.5123	-26.6221	9.43619
266.5	-44.7977	-41.1364	-22.3029	-18.8579	-44.5097	-41.5275	-18.4425	-20.8466	-58.492	-35.778	-27.5224	10.1387
267	-45.1374	-41.7962	-21.8581	-18.5211	-44.1446	-41.3911	-18.7128	-20.9423	-58.9097	-35.6977	-28.2174	9.77849
267.5	-45.5024	-42.7773	-21.4165	-18.4136	-43.8537	-41.5102	-18.8386	-21.1032	-59.493	-35.3013	-28.7327	8.45926
268	-45.9472	-44.1201	-20.9721	-18.7344	-43.6695	-41.8956	-18.61	-21.2692	-60.0738	-35.0405	-29.1031	6.35158
268.5	-46.5104	-45.5044	-20.726	-19.3188	-43.5971	-42.389	-18.1317	-20.8172	-60.7359	-34.9474	-29.472	4.03078
269	-47.1829	-46.6011	-20.7189	-20.0393	-43.7156	-42.7732	-17.7126	-19.5919	-61.6681	-34.665	-29.8868	2.22202
269.5	-47.8791	-47.4676	-20.874	-20.8765	-44.0914	-42.896	-17.5202	-18.2471	-62.6774	-34.2692	-30.1402	1.21077
270	-48.5763	-48.2169	-21.3993	-21.5006	-44.6308	-42.7071	-17.4959	-17.4615	-63.2789	-33.9247	-30.0523	0.627594
270.5	-49.2759	-48.807	-22.3085	-21.7933	-45.1424	-42.254	-17.3824	-17.4119	-63.3762	-33.6144	-29.7449	-0.16526
271	-49.9469	-49.0244	-23.3872	-22.1301	-45.4328	-41.7964	-17.122	-17.7416	-63.2454	-33.4831	-29.4199	-1.208
271.5	-50.5362	-48.8249	-24.5278	-22.6007	-45.4003	-41.5262	-16.7453	-18.0943	-63.0239	-33.5825	-29.1369	-2.14558
272	-50.9341	-48.4125	-25.6157	-23.173	-45.1045	-41.3306	-16.3612	-18.3982	-62.5318	-33.8292	-28.9622	-2.96722
272.5	-51.1159	-47.7374	-26.5893	-23.9654	-44.6485	-41.1622	-16.3976	-18.6105	-61.5939	-34.1526	-28.9329	-3.73613
273	-51.103	-46.8142	-27.37	-24.7099	-44.0462	-41.0849	-17.0565	-18.8529	-60.3419	-34.35	-29.0235	-4.16754
273.5	-50.8522	-45.9278	-27.8909	-25.317	-43.3258	-41.0904	-18.093	-19.2628	-58.9954	-34.3557	-29.1235	-4.03072
274	-50.3523	-45.2812	-28.257	-26.1583	-42.5577	-41.1271	-19.1506	-19.6721	-57.7434	-34.3212	-29.1298	-3.73185
274.5	-49.6648	-45.0656	-28.6474	-27.2277	-41.8016	-41.1696	-20.0096	-19.7619	-56.6763	-34.312	-29.1334	-3.70438
275	-48.8869	-45.306	-29.1484	-28.1936	-41.1362	-41.2122	-20.5245	-19.3616	-55.7073	-34.4157	-29.3969	-3.69944
275.5	-48.1172	-45.8046	-29.7268	-28.9889	-40.6762	-41.18	-20.5286	-18.5858	-54.8409	-34.6862	-29.9297	-3.45303
276	-47.374	-46.4945	-30.2419	-29.7007	-40.5185	-41.0964	-20.0225	-17.6526	-54.0533	-35.1066	-30.4425	-2.79052
276.5	-46.6941	-47.4307	-30.6263	-30.3744	-40.6742	-41.0519	-19.0934	-16.6699	-53.3305	-35.7031	-30.6646	-1.84965
277	-46.184	-48.3223	-31.0323	-31.1045	-41.0408	-41.0743	-17.9262	-15.6633	-52.8754	-36.3956	-30.3411	-1.38522
277.5	-45.8607	-48.7166	-31.6462	-31.9184	-41.458	-41.2434	-16.7745	-14.7724	-52.8685	-36.9486	-29.6032	-1.49455
278	-45.7156	-48.7435	-32.5001	-32.6087	-41.8341	-41.5857	-15.6295	-14.1574	-53.3479	-37.1524	-28.8861	-1.54654
278.5	-45.7682	-48.7626	-33.4062	-32.8766	-42.1661	-41.9637	-14.687	-13.4664	-54.1459	-36.9108	-28.3868	-1.44205
279	-45.9726	-48.7022	-34.1807	-32.7196	-42.4452	-42.3088	-14.12	-12.4552	-55.0276	-36.2469	-28.0227	-1.60673
279.5	-46.2166	-48.1504	-34.81	-32.5495	-42.6547	-42.6378	-13.6672	-11.6603	-55.8462	-35.3529	-27.8285	-2.01926
280	-46.5142	-47.0863	-35.2197	-32.6788	-42.8129	-42.8131	-13.3538	-11.3148	-56.4222	-34.5704	-28.0462	-2.34028
280.5	-46.9399	-46.0021	-35.3464	-33.0681	-42.9603	-42.6832	-13.3658	-11.334	-56.5656	-34.1388	-28.7946	-2.49653
281	-47.3697	-45.3056	-35.3256	-33.5983	-43.1336	-42.2363	-13.8252	-11.5774	-56.2172	-33.9764	-30.0101	-2.4609
281.5	-47.6537	-45.2726	-35.2495	-34.2328	-43.3456	-41.6066	-14.705	-11.7441	-55.4907	-33.9669	-31.5198	-2.3334
282	-47.8065	-45.8576	-35.1789	-34.8796	-43.5144	-41.0582	-15.7587	-11.9285	-54.6078	-33.982	-32.9292	-2.45711
282.5	-47.8488	-46.6297	-35.1418	-35.2574	-43.5214	-40.7681	-16.8981	-12.4838	-53.7629	-33.8508	-33.9035	-3.00961
283	-47.7861	-47.3482	-35.0458	-35.2603	-43.3635	-40.7296	-17.9622	-13.6341	-53.1172	-33.5088	-34.5092	-3.90419
283.5	-47.6517	-48.0573	-34.8328	-35.2298	-43.1134	-40.9031	-18.7596	-15.3923	-52.7314	-32.9214	-34.9649	-4.98369
284	-47.4116	-48.8095	-34.5456	-35.4817	-42.8898	-41.2494	-19.2288	-17.5155	-52.4649	-32.1399	-35.3694	-6.2858
284.5	-47.1084	-49.4566	-34.2515	-35.8978	-42.717	-41.7123	-19.4147	-19.7037	-52.2701	-31.2513	-35.6117	-7.86145
285	-46.8442	-49.9688	-33.9811	-36.2925	-42.4732	-42.2342	-19.4648	-21.7186	-52.2644	-30.3092	-35.5747	-9.30358
285.5	-46.6503	-50.5825	-33.7937	-36.6571	-42.1699	-42.7242	-19.2636	-23.3778	-52.4646	-29.2735	-35.3764	-10.3521
286	-46.5384	-51.2481	-33.7903	-36.9379	-41.9307	-43.0945	-18.8379	-24.5722	-52.7348	-28.1049	-35.2372	-11.0227
286.5	-46.5334	-51.5537	-34.0158	-36.9321	-41.8377	-43.1915	-18.5051	-25.1862	-52.9265	-26.8106	-35.1969	-11.058
287	-46.6888	-51.0881	-34.4738	-36.6291	-41.927	-42.9099	-18.4159	-25.2556	-52.9424	-25.441	-35.2383	-10.4874
287.5	-47.0486	-50.0086	-35.1956	-36.1962	-42.1369	-42.3937	-18.6378	-24.9296	-52.7737	-24.1648	-35.5154	-9.52805
288	-47.6104	-48.982	-36.0412	-35.6652	-42.3123	-41.7966	-19.2214	-24.1526	-52.5149	-23.2319	-36.1665	-8.19969
288.5	-48.2895	-48.53	-36.7028	-35.1371	-42.3766	-41.2403	-20.022	-22.8704	-52.1732	-22.8253	-36.8769	-6.81992
289	-48.9867	-48.6324	-37.0079	-34.7424	-42.3959	-40.7782	-20.6523	-21.7755	-51.7134	-22.8666	-37.2502	-5.76003
289.5	-49.6503	-48.7217	-37.0459	-34.4532	-42.3762	-40.2819	-20.9624	-21.6506	-51.2477	-23.2435	-37.261	-5.16502
290	-50.2641	-48.4243	-36.9591	-34.2906	-42.2799	-39.6096	-21.1618	-22.2861	-50.8459	-24.0009	-37.0718	-4.71634
290.5	-50.7852	-48.0336	-36.7473	-34.3216	-42.1551	-38.5222	-21.3974	-23.197	-50.5177	-25.1393	-36.8983	-4.10876
291	-51.0475	-47.7344	-36.3268	-34.4646	-42.033	-37.0059	-21.8446	-24.2329	-50.3277	-26.4679	-36.8372	-3.6095
291.5	-50.9628	-47.5601	-35.7236	-34.6247	-41.8841	-35.5075	-22.8733	-25.0243	-50.168	-27.718	-36.8877	-3.38359
292	-50.6376	-47.8059	-35.1827	-34.8328	-41.715	-34.3451	-24.3923	-25.1928	-49.8728	-28.8172	-36.7273	-3.66523
292.5	-50.1539	-48.6104	-34.8915	-35.2039	-41.5764	-33.5922	-25.6373	-25.1674	-49.518	-29.8802	-36.15	-4.65601
293	-49.5394	-49.9601	-34.7916	-35.7923	-41.4509	-33.2839	-26.0575	-25.1782	-49.2572	-30.831	-35.4356	-6.04321
293.5	-48.8557	-51.7639	-34.7908	-36.5081	-41.2371	-33.2417	-25.855	-24.6998	-49.1205	-31.5098	-34.757	-7.36661
294	-48.1447	-53.622	-34.8399	-37.1907	-40.9034	-33.2222	-25.3992	-23.6859	-49.119	-31.9522	-34.0972	-8.50312
294.5	-47.484	-55.0858	-34.9745	-37.756	-40.5426	-33.1843	-24.5424	-22.5027	-49.1229	-32.2668	-33.5184	-9.54673
295	-47.0319	-55.8269	-35.2933	-38.3313	-40.2559	-33.1366	-23.1678	-21.3322	-48.7987	-32.4059	-33.1389	-10.5644
295.5	-46.8532	-55.5187	-35.795	-39.0005	-39.9867	-33.2027	-21.5466	-20.393	-48.0557	-32.0566	-32.9111	-11.5402
296	-46.8931	-54.2562	-36.3959	-39.45	-39.6415	-33.5547	-20.0744	-19.7784	-47.1165	-30.9592	-32.6548	-12.4738
296.5	-47.1032	-52.6837	-36.9444	-39.4241	-39.3229	-34.0814	-19.1227	-19.6757	-46.1832	-29.2259	-32.4182	-13.2801
297	-47.47	-51.5874	-37.4094	-39.3104	-39.0864	-34.569	-18.8132	-20.5427	-45.3571	-27.1809	-32.3146	-13.739
297.5	-47.9316	-51.2118	-37.9122	-39.4791	-38.8016	-34.9822	-19.0731	-22.145	-44.4883	-25.2935	-32.2232	-13.9171
298	-48.4171	-51.0157	-38.4402	-39.764	-38.4428	-35.3623	-19.6537	-23.5889	-43.3054	-23.9143	-32.0976	-13.9364
298.5	-48.9366	-50.6129	-38.8472	-40.0808	-38.0859	-35.7209	-20.3167	-24.5549	-41.9007	-23.0258	-32.1405	-13.7802
299	-49.4576	-50.1772	-39.0331	-40.5775	-37.7645	-35.9635	-21.1301	-25.411	-40.6096	-22.4288	-32.382	-13.3244
299.5	-49.9208	-50.0141	-38.9986	-41.1424	-37.5407	-35.9432	-22.1398	-26.3926	-39.6331	-21.9204	-32.5397	-12.7077
300	-50.2994	-50.2143	-38.804	-41.4713	-37.4818	-35.6959	-23.31	-27.1124	-38.9879	-21.4676	-32.6159	-12.2374
300.5	-50.5724	-50.5883	-38.5635	-41.5067	-37.6249	-35.3324	-24.4846	-27.5012	-38.5056	-21.2519	-32.6612	-11.8041
301	-50.7452	-50.9903	-38.3768	-41.3773	-37.9392	-34.9414	-25.3598	-28.2512	-37.9728	-21.493	-32.69	-11.1131
301.5	-50.8273	-51.7058	-38.2112	-41.0928	-38.2945	-34.5965	-25.8687	-29.3158	-37.5473	-21.853	-32.9072	-10.1254
302	-50.8364	-52.8553	-38.0745	-40.6601	-38.5768	-34.244	-26.1478	-30.153	-37.5486	-21.6773	-33.2872	-8.96793
302.5	-50.7657	-53.915	-38.1154	-40.0723	-38.7917	-33.925	-26.2975	-30.7791	-37.9612	-20.8762	-33.6447	-7.74444
303	-50.5862	-54.5431	-38.4524	-39.2689	-38.9686	-33.7978	-26.2964	-31.3713	-38.4906	-19.9943	-33.9153	-6.41772
303.5	-50.2819	-54.6234	-39.0536	-38.4861	-39.0305	-33.7871	-26.331	-31.8262	-38.9416	-19.4387	-34.1491	-4.84723
304	-49.841	-54.2489	-39.7645	-38.0255	-38.9174	-33.7588	-26.6339	-32.1846	-39.4017	-18.9066	-34.3145	-3.44965
304.5	-49.3258	-53.825	-40.4326	-37.7982	-38.6765	-33.7019	-26.9836	-32.8051	-39.8391	-18.064	-34.3259	-2.91772
305	-48.804	-53.411	-40.8997	-37.6408	-38.3419	-33.5686	-27.0249	-33.6434	-40.0545	-17.0964	-34.3355	-3.25434
305.5	-48.2482	-52.7899	-41.0486	-37.5836	-37.9421	-33.3513	-26.9446	-33.9042	-39.9707	-16.2562	-34.6078	-3.93258
306	-47.6854	-51.733	-40.9141	-37.5874	-37.5496	-33.0883	-27.235	-32.8544	-39.6048	-15.5712	-35.2148	-4.68022
306.5	-47.2299	-50.4277	-40.603	-37.6457	-37.1951	-32.8213	-27.9147	-31.0142	-39.0713	-15.0673	-36.1697	-5.66208
307	-46.8988	-49.4761	-40.2057	-37.7098	-36.8293	-32.6121	-28.6215	-29.2612	-38.4283	-14.7621	-37.3516	-7.08644
307.5	-46.6476	-49.2279	-39.7855	-37.6884	-36.4553	-32.3972	-29.0031	-27.6225	-37.6665	-14.5919	-38.5435	-8.69858
308	-46.4729	-49.7899	-39.3551	-37.648	-36.16	-32.0816	-28.7902	-25.9691	-36.9196	-14.5457	-39.6857	-9.84666
308.5	-46.4123	-50.7877	-38.9145	-37.6668	-35.9593	-31.7198	-27.9142	-24.1458	-36.3154	-14.6455	-40.8468	-10.2639
309	-46.5484	-51.7525	-38.5211	-37.7877	-35.8413	-31.3852	-26.5388	-22.2761	-35.8956	-14.824	-41.8068	-10.2593
309.5	-46.9256	-52.8671	-38.179	-37.9643	-35.8392	-31.0776	-24.964	-21.0225	-35.7029	-14.8353	-42.0855	-10.2383
310	-47.4989	-54.2465	-37.8429	-38.2671	-36.0124	-30.7158	-23.659	-20.5407	-35.6905	-14.6403	-41.8842	-10.4234
310.5	-48.2045	-55.4817	-37.6416	-38.7521	-36.3813	-30.2202	-22.8641	-20.9599	-35.7646	-14.5375	-41.6445	-10.9014
311	-49.0318	-56.2535	-37.7998	-39.2398	-36.8093	-29.6844	-22.4499	-22.5253	-35.838	-14.6904	-41.4153	-11.6109
311.5	-49.9407	-56.6214	-38.3407	-39.6069	-37.1628	-29.3461	-22.3292	-24.8914	-35.7673	-15.0084	-41.2269	-12.2075
312	-50.7808	-56.7583	-39.0029	-39.8491	-37.3877	-29.4336	-22.6095	-27.5637	-35.6387	-15.1681	-41.1922	-12.5169
312.5	-51.4186	-56.698	-39.5015	-39.9058	-37.4466	-30.0213	-23.3554	-30.1737	-35.6538	-14.9412	-41.4556	-12.822
313	-51.8216	-56.4401	-39.6451	-39.8611	-37.3589	-31.0103	-24.3787	-32.6934	-35.6996	-14.4084	-42.0091	-12.9304
313.5	-51.99	-55.8405	-39.3874	-39.9971	-37.1668	-32.1871	-25.4199	-35.2136	-35.7093	-13.6505	-42.641	-12.6124
314	-51.939	-54.6188	-39.0173	-40.1926	-36.9679	-33.3002	-26.3554	-37.382	-35.6074	-12.8301	-43.0059	-12.3897
314.5	-51.6474	-53.0163	-38.7789	-40.2936	-36.8291	-34.3064	-27.2346	-38.7833	-35.1348	-12.1989	-42.9063	-12.4141
315	-51.1281	-51.6694	-38.5793	-40.5673	-36.7254	-35.3699	-28.1135	-39.324	-34.2976	-11.7496	-42.5609	-12.7436
315.5	-50.4981	-50.8782	-38.3108	-40.9476	-36.6806	-36.4801	-29.1095	-39.1055	-33.3273	-11.2857	-42.1842	-13.6253
316	-49.7558	-50.4582	-37.9686	-41.1277	-36.7819	-37.4792	-30.2557	-38.3394	-32.4307	-10.7168	-41.6889	-14.5519
316.5	-48.8857	-50.3596	-37.6774	-41.1369	-37.0616	-38.3148	-31.3777	-37.1812	-31.726	-10.1486	-41.1822	-15.0427
317	-48.0667	-50.6963	-37.5597	-41.0544	-37.4415	-38.9142	-32.1163	-35.8013	-31.2836	-9.61026	-41.018	-15.1602
317.5	-47.4476	-51.3576	-37.5493	-40.9365	-37.8766	-39.2986	-32.0315	-34.3216	-31.0573	-9.02612	-41.2182	-14.845
318	-47.0318	-52.2263	-37.6263	-40.9196	-38.3855	-39.6501	-31.1432	-32.7837	-30.9759	-8.58276	-41.4227	-14.2246
318.5	-46.8061	-53.2023	-37.8443	-40.9822	-38.9599	-39.9353	-29.7699	-31.3776	-31.0691	-8.5414	-41.5779	-13.81
319	-46.7975	-54.2666	-38.2703	-41.04	-39.5692	-39.9896	-28.272	-30.1453	-31.3294	-8.67923	-41.7519	-13.9325
319.5	-46.9906	-55.276	-38.9937	-40.9308	-40.1847	-39.7637	-27.1139	-29.1082	-31.7094	-8.49	-41.6542	-14.5574
320	-47.339	-55.7178	-39.9555	-40.5479	-40.7653	-39.2933	-26.7282	-28.5799	-32.0976	-7.8925	-41.2326	-15.596
320.5	-47.8237	-55.1677	-41.0108	-40.005	-41.2103	-38.6942	-27.2423	-28.7354	-32.3967	-7.19723	-40.7503	-16.7341
321	-48.3335	-53.7263	-42.109	-39.4249	-41.4393	-38.1267	-28.4803	-29.3854	-32.6216	-6.59313	-40.2455	-17.4208
321.5	-48.7315	-51.7223	-43.1824	-39.0527	-41.3603	-37.6309	-30.0495	-30.2849	-32.6972	-6.0511	-39.6838	-17.6292
322	-48.9432	-49.4686	-44.0425	-39.0292	-40.936	-37.13	-31.222	-31.3243	-32.4422	-5.53044	-39.3511	-17.7851
322.5	-48.9175	-47.6789	-44.5576	-39.2019	-40.3251	-36.6311	-31.5928	-32.3659	-31.7404	-5.09369	-39.3587	-18.0453
323	-48.7242	-46.9269	-44.7393	-39.3805	-39.6884	-36.246	-31.4968	-33.2376	-30.586	-4.86627	-39.6539	-17.9377
323.5	-48.428	-46.8851	-44.5924	-39.4207	-39.1115	-36.1682	-31.3502	-33.8	-29.1584	-4.80225	-40.377	-17.1912
324	-47.978	-47.1867	-44.1433	-39.3453	-38.6198	-36.3325	-31.2506	-34.1612	-27.785	-4.69601	-41.3485	-16.0942
324.5	-47.3577	-47.9118	-43.523	-39.3943	-38.164	-36.5009	-31.1428	-34.6259	-26.6591	-4.51077	-42.2401	-14.8552
325	-46.6415	-48.8141	-42.8541	-39.7203	-37.7157	-36.6701	-30.936	-35.1914	-25.8189	-4.30777	-43.1314	-13.7084
325.5	-45.9826	-49.5623	-42.2771	-40.161	-37.3429	-36.728	-30.5577	-35.6652	-25.2794	-4.13627	-43.9653	-12.923
326	-45.4458	-50.4003	-41.8971	-40.5604	-37.1598	-36.5907	-29.9467	-36.0064	-24.8418	-4.11002	-44.3571	-12.5435
326.5	-44.9772	-51.5766	-41.7018	-41.006	-37.2133	-36.3147	-29.0331	-36.2087	-24.4139	-4.24621	-44.2248	-12.4573
327	-44.6296	-52.8781	-41.6694	-41.4662	-37.4596	-35.8333	-28.0619	-36.124	-24.2695	-4.42844	-43.8312	-12.4905
327.5	-44.5073	-54.0053	-41.7521	-41.7313	-37.7666	-35.1359	-27.4577	-35.5826	-24.4889	-4.52728	-43.375	-12.7033
328	-44.5855	-54.7564	-41.987	-41.5831	-37.9989	-34.2849	-27.3133	-34.7664	-24.8224	-4.50252	-42.8908	-13.1925
328.5	-44.7754	-54.9565	-42.5294	-40.963	-38.0908	-33.3376	-27.552	-34.059	-24.9885	-4.47039	-42.333	-13.8555
329	-45.013	-54.5936	-43.3752	-40.0816	-38.0309	-32.4321	-28.1289	-33.7495	-24.987	-4.65229	-41.7295	-14.5943
329.5	-45.2235	-53.922	-44.2125	-39.0814	-37.9212	-31.6812	-28.944	-33.9569	-25.0097	-5.07989	-41.2257	-14.8686
330	-45.4012	-53.3491	-44.7364	-38.1428	-37.8288	-31.1008	-29.7749	-34.4195	-25.0021	-5.47578	-40.7334	-14.2011
330.5	-45.5295	-52.764	-44.993	-37.5458	-37.678	-30.7417	-30.4276	-34.9797	-24.8705	-5.72134	-40.2452	-13.0028
331	-45.5121	-51.619	-45.1385	-37.2305	-37.4519	-30.5534	-30.95	-35.6876	-24.7354	-5.89727	-39.9863	-11.8467
331.5	-45.3122	-49.9192	-45.1303	-36.9791	-37.1714	-30.3822	-31.4688	-36.369	-24.6174	-5.85554	-40.125	-10.7488
332	-44.9488	-48.2137	-44.8993	-36.8321	-36.8284	-30.2303	-32.0704	-36.8504	-24.3563	-5.43596	-40.6219	-10.0487
332.5	-44.5278	-47.1129	-44.5693	-36.963	-36.4808	-30.2525	-32.7758	-37.1531	-23.8663	-4.85714	-41.2068	-10.3497
333	-44.1235	-46.8025	-44.3303	-37.4904	-36.1741	-30.5284	-33.5369	-37.321	-23.2118	-4.43942	-41.7116	-11.6285
333.5	-43.707	-46.8644	-44.1627	-38.4726	-35.9248	-30.9215	-34.3024	-37.2521	-22.5002	-4.32571	-42.2331	-13.4609
334	-43.2942	-47.0282	-43.9221	-39.8487	-35.7862	-31.3152	-34.8466	-36.9114	-21.721	-4.49623	-42.9513	-15.337
334.5	-42.9701	-47.4195	-43.6476	-41.4969	-35.7806	-31.7829	-34.9086	-36.2491	-20.8577	-4.80685	-43.6913	-17.0957
335	-42.7573	-48.0725	-43.4164	-43.2416	-35.8641	-32.376	-34.54	-35.2737	-20.0491	-5.05089	-44.2489	-18.5276
335.5	-42.5989	-48.9156	-43.2267	-44.8356	-35.9707	-33.0487	-34.0146	-34.5131	-19.4763	-5.00056	-44.6235	-19.3832
336	-42.5421	-49.8	-43.1409	-46.2575	-36.0291	-33.7122	-33.5757	-34.156	-19.2319	-4.57217	-44.6716	-19.7148
336.5	-42.6794	-50.6473	-43.3243	-47.5731	-36.0184	-34.166	-33.1768	-33.8889	-19.1826	-3.76022	-44.3975	-19.4427
337	-42.9735	-51.4583	-43.848	-48.6986	-35.9836	-34.3308	-32.5236	-33.7629	-19.0809	-2.70962	-44.0408	-18.6809
337.5	-43.3643	-52.1363	-44.5292	-49.46	-35.9554	-34.3373	-31.5053	-34.0873	-18.8821	-1.65845	-43.7954	-17.5851
338	-43.8256	-52.4461	-45.147	-49.8432	-35.9225	-34.1585	-30.4789	-35.1035	-18.7069	-0.58966	-43.8408	-16.1463
338.5	-44.2989	-52.1681	-45.5435	-50.0433	-35.8658	-33.7707	-29.962	-36.5158	-18.589	0.381434	-44.1499	-14.7611
339	-44.7395	-51.488	-45.5918	-50.0673	-35.8041	-33.2548	-29.7485	-37.5977	-18.441	0.961689	-44.5547	-13.8145
339.5	-45.0251	-50.729	-45.4154	-49.9276	-35.8156	-32.6731	-29.298	-38.1404	-18.1813	1.16625	-45.0363	-13.2709
340	-45.058	-50.1067	-45.2274	-49.7784	-35.8982	-32.0999	-28.7024	-38.6115	-17.7654	1.24892	-45.6133	-13.0049
340.5	-44.9239	-49.7144	-44.9891	-49.7129	-35.8583	-31.5612	-28.2949	-39.1076	-17.2985	1.40026	-46.1108	-13.1331
341	-44.7359	-49.4477	-44.6497	-49.6727	-35.5994	-31.1309	-28.1771	-39.2327	-16.9377	1.64874	-46.2104	-13.8432
341.5	-44.499	-49.3298	-44.2973	-49.5766	-35.2781	-30.916	-28.3204	-38.7884	-16.6	1.93932	-45.8577	-14.7619
342	-44.126	-49.4649	-43.9853	-49.4417	-35.0444	-30.9121	-28.6452	-37.9018	-16.1786	2.08432	-45.2365	-15.5215
342.5	-43.632	-49.8683	-43.582	-49.2429	-34.9323	-31.0192	-28.9955	-36.7576	-15.7576	1.9662	-44.528	-16.1696
343	-43.1194	-50.7193	-42.982	-49.0096	-34.9273	-31.105	-29.228	-35.4625	-15.4521	1.82337	-43.7003	-16.8381
343.5	-42.6376	-51.8676	-42.3299	-48.8493	-35.0341	-30.9626	-29.1745	-34.3965	-15.3047	1.89159	-42.7929	-17.7554
344	-42.2417	-52.6731	-41.8832	-48.7777	-35.2573	-30.549	-28.6735	-33.9512	-15.3389	2.17346	-42.0551	-18.7777
344.5	-41.9759	-52.8394	-41.7968	-48.6551	-35.5106	-30.0499	-27.8342	-34.0977	-15.4498	2.4468	-41.5082	-19.6839
345	-41.8402	-52.6261	-42.0658	-48.3661	-35.7483	-29.5381	-27.0186	-34.5303	-15.4166	2.51678	-41.152	-20.4738
345.5	-41.8379	-52.3332	-42.6795	-47.9838	-35.9733	-29.0918	-26.3008	-35.0752	-15.2175	2.51982	-41.2856	-20.7484
346	-41.9747	-51.9738	-43.5019	-47.7448	-36.1275	-28.8699	-25.6438	-35.6264	-15.0582	2.48194	-42.0871	-20.2702
346.5	-42.2054	-51.3435	-44.1767	-47.7979	-36.1762	-28.9852	-25.1881	-36.0386	-15.0725	2.23683	-43.2961	-19.3058
347	-42.4009	-50.1902	-44.4947	-48.0924	-36.133	-29.4787	-24.8847	-36.3034	-15.2079	1.74984	-44.7797	-18.1126
347.5	-42.5025	-48.4578	-44.5972	-48.6602	-36.0525	-30.1884	-24.7231	-36.2999	-15.3525	1.11387	-46.3472	-17.1005
348	-42.5516	-46.4357	-44.6189	-49.4571	-35.9478	-30.9306	-24.8729	-35.9979	-15.4037	0.457804	-47.5156	-16.5961
348.5	-42.5734	-44.658	-44.5512	-50.271	-35.7625	-31.6389	-25.4881	-35.5679	-15.3636	-0.13529	-48.0657	-16.6567
349	-42.5089	-43.3603	-44.4685	-50.9449	-35.5802	-32.113	-26.5704	-35.0212	-15.3721	-0.44828	-47.9743	-17.2933
349.5	-42.2613	-42.4669	-44.458	-51.3318	-35.5062	-32.1875	-27.7352	-34.4618	-15.4973	-0.27194	-47.5651	-17.9441
350	-41.884	-41.9747	-44.5161	-51.4451	-35.4328	-31.8807	-28.5277	-34.1134	-15.7479	0.260719	-47.4295	-17.7819
350.5	-41.4948	-41.9557	-44.6009	-51.4593	-35.3105	-31.2118	-28.844	-34.0472	-16.1394	0.946938	-47.6612	-17.0089
351	-41.1554	-42.3636	-44.7101	-51.5887	-35.2345	-30.3646	-28.7249	-34.2765	-16.453	1.83086	-47.9485	-16.3068
351.5	-40.9103	-42.9155	-44.9051	-51.9677	-35.2602	-29.5417	-28.4016	-34.6757	-16.4359	3.14229	-47.9241	-16.0385
352	-40.752	-43.3544	-45.188	-52.3218	-35.3397	-28.7334	-28.1761	-35.0761	-16.1484	4.9526	-47.53	-16.4279
352.5	-40.644	-43.6094	-45.4566	-52.2521	-35.4352	-27.9834	-27.9704	-35.4217	-15.7357	6.94531	-47.2198	-17.2807
353	-40.5957	-43.831	-45.7586	-51.7491	-35.5904	-27.3494	-27.5482	-35.851	-15.1915	8.77283	-47.2202	-18.198
353.5	-40.6254	-44.0661	-46.2736	-51.1087	-35.78	-26.8729	-27.0269	-36.1376	-14.4682	10.3909	-47.3345	-19.1543
354	-40.7052	-44.0234	-46.9774	-50.5083	-35.9749	-26.6975	-26.574	-35.8636	-13.5663	11.8239	-47.5736	-20.1637
354.5	-40.8044	-43.4446	-47.6519	-50.0352	-36.1342	-26.7709	-26.1156	-35.4563	-12.4939	12.9625	-47.9654	-20.9631
355	-40.9692	-42.3531	-48.0379	-49.6359	-36.1898	-26.9299	-25.761	-35.3421	-11.293	13.7989	-48.2511	-21.4609
355.5	-41.2012	-41.1662	-47.9852	-49.0348	-36.1064	-27.2294	-25.5787	-35.7471	-10.0753	14.4794	-48.3997	-21.6512
356	-41.4012	-40.3775	-47.5744	-48.3279	-35.8422	-27.7733	-25.5264	-36.7917	-8.92263	14.9705	-48.3347	-21.6922
356.5	-41.5735	-40.0045	-46.8979	-47.8065	-35.5111	-28.4837	-25.5577	-38.0169	-7.83203	14.9415	-48.078	-21.754
357	-41.7148	-39.9035	-45.9005	-47.4248	-35.2788	-29.1496	-25.5612	-38.8902	-6.93478	14.3092	-48.1296	-21.5198
357.5	-41.7221	-40.0466	-44.6426	-47.0677	-35.1756	-29.6365	-25.7374	-39.184	-6.37194	13.4132	-48.5469	-20.6534
358	-41.5913	-40.4949	-43.4077	-46.7374	-35.1739	-29.9881	-26.256	-39.1074	-6.02974	12.4072	-48.9262	-19.4284
358.5	-41.4029	-41.3484	-42.4125	-46.4166	-35.2183	-30.3508	-26.9077	-39.0635	-5.83165	11.2896	-48.9973	-18.5744
359	-41.2354	-42.5785	-41.679	-46.1427	-35.267	-30.78	-27.3443	-39.4135	-5.76263	10.2891	-48.5935	-18.4743
359.5	-41.0567	-44.0112	-41.2204	-46.0881	-35.3335	-31.2046	-27.4377	-40.0338	-5.81921	9.57687	-47.797	-18.9234
360	-40.8514	-45.4373	-41.0123	-46.3356	-35.4849	-31.482	-27.5991	-40.4305	-6.10929	9.21117	-46.8423	-19.6248
360.5	-40.7964	-46.734	-40.989	-46.7603	-35.7191	-31.4972	-28.1815	-40.6756	-6.52338	9.34623	-45.8775	-20.3319
361	-40.9998	-47.624	-41.2619	-47.1656	-35.9655	-31.2461	-28.9857	-41.1174	-6.74086	9.751	-45.1691	-20.9854
361.5	-41.4505	-47.9386	-41.9422	-47.2533	-36.2243	-30.6961	-29.6471	-41.707	-6.64044	10.0026	-44.7976	-21.5888
362	-42.0877	-47.9352	-42.9073	-46.935	-36.4864	-29.8612	-29.9951	-42.2569	-6.30537	10.3061	-44.5492	-21.9262
362.5	-42.7614	-47.8931	-43.9619	-46.5071	-36.6608	-28.9991	-30.1993	-42.6745	-5.77473	11.1247	-44.4491	-22.0919
363	-43.3776	-47.9028	-44.9089	-46.1357	-36.6726	-28.3601	-30.5275	-42.9726	-5.02153	12.4235	-44.6426	-21.9835
363.5	-43.8898	-47.8857	-45.6357	-45.8011	-36.4883	-27.9176	-30.9675	-43.2778	-4.1176	13.8517	-45.1726	-21.1739
364	-44.2603	-47.6523	-46.1284	-45.4835	-36.1293	-27.5814	-31.3447	-43.6318	-3.16153	15.0214	-46.1488	-19.7901
364.5	-44.4721	-47.0759	-46.4002	-45.14	-35.6871	-27.3576	-31.6491	-43.9164	-2.19868	15.745	-47.3744	-18.3802
365	-44.5129	-46.2156	-46.5173	-44.7465	-35.2307	-27.303	-31.8604	-44.0375	-1.32858	16.114	-48.4378	-17.3117
365.5	-44.436	-45.2291	-46.4532	-44.3721	-34.8516	-27.4754	-31.7874	-44.0313	-0.73266	16.2301	-49.0119	-16.655
366	-44.2479	-44.2042	-46.1384	-44.1788	-34.6192	-27.8913	-31.4903	-43.9956	-0.56911	16.1438	-48.7976	-16.5009
366.5	-43.9142	-43.3101	-45.6372	-44.291	-34.4603	-28.4442	-31.3078	-43.8025	-0.75368	15.9092	-47.9997	-16.6715
367	-43.4339	-42.6743	-45.0548	-44.5947	-34.333	-28.9369	-31.3417	-43.2682	-1.079	15.6746	-47.0563	-16.9103
367.5	-42.8414	-42.4385	-44.4462	-44.8998	-34.2237	-29.3626	-31.3737	-42.5205	-1.52042	15.5411	-46.0917	-17.5146
368	-42.1999	-42.8441	-43.8367	-45.2507	-34.0656	-29.8425	-31.1034	-41.6938	-2.07329	15.455	-45.058	-18.6911
368.5	-41.5472	-43.535	-43.1585	-45.6633	-33.9154	-30.346	-30.4349	-40.8852	-2.62446	15.198	-44.0437	-20.058
369	-40.9709	-44.0406	-42.5128	-45.8598	-33.9354	-30.7494	-29.4948	-40.1283	-3.1812	14.6088	-43.065	-21.2467
369.5	-40.5609	-44.4154	-42.2207	-45.7294	-34.2266	-30.9741	-28.342	-39.2517	-3.76399	13.8055	-42.0486	-21.9197
370	-40.3868	-44.5466	-42.3458	-45.4655	-34.7697	-30.9953	-27.0426	-38.1579	-4.29481	12.9632	-41.3046	-22.0328
370.5	-40.5008	-44.0313	-42.6591	-45.1301	-35.3602	-30.8366	-25.6651	-37.0795	-4.81247	12.235	-41.0574	-22.019
371	-40.807	-42.8519	-42.9646	-44.8078	-35.7674	-30.5214	-24.3823	-36.2476	-5.35609	11.7389	-41.1427	-22.0251
371.5	-41.1186	-41.3962	-43.2798	-44.6722	-35.9654	-30.0714	-23.3268	-35.4844	-5.77818	11.5054	-41.4439	-21.9687
372	-41.3207	-39.9905	-43.6701	-44.8873	-36.0452	-29.594	-22.4064	-34.4802	-5.89461	11.4825	-41.8997	-22.0082
372.5	-41.4296	-38.9752	-44.0324	-45.5942	-36.0502	-29.1671	-21.749	-33.3321	-5.64517	11.4956	-42.4682	-22.1996
373	-41.5041	-38.3418	-44.2131	-46.6696	-36.0185	-28.763	-21.3747	-32.671	-5.16874	11.4649	-43.1762	-21.9792
373.5	-41.501	-37.744	-44.1797	-47.8222	-35.9914	-28.4038	-21.0118	-32.9808	-4.63601	11.5392	-43.9607	-21.1226
374	-41.2668	-37.353	-44.0229	-48.9462	-35.8875	-28.0906	-20.6254	-34.0703	-4.1025	11.9297	-44.7532	-19.7866
374.5	-40.7259	-37.3798	-43.8681	-50.0163	-35.6421	-27.7664	-20.3807	-35.4639	-3.62491	12.5233	-45.394	-17.9868
375	-40.0014	-37.6861	-43.7251	-50.8544	-35.2937	-27.534	-20.4238	-36.7054	-3.28728	13.0989	-45.8398	-16.0409
375.5	-39.2236	-38.2432	-43.5853	-51.3789	-34.8931	-27.5156	-20.8039	-37.3895	-3.11393	13.655	-46.0564	-14.3365
376	-38.4559	-38.934	-43.5146	-51.8502	-34.4771	-27.7405	-21.4628	-37.4069	-3.12267	14.0983	-45.7344	-13.0616
376.5	-37.7569	-39.5186	-43.4893	-52.4148	-34.1472	-28.3194	-22.1333	-37.1105	-3.40693	14.5477	-44.8101	-12.252
377	-37.1307	-39.8228	-43.4963	-52.922	-34.0241	-29.244	-22.609	-37.0312	-3.98636	15.1204	-43.3718	-11.9449
377.5	-36.6119	-39.7258	-43.6576	-53.4011	-34.0476	-30.2057	-23.0391	-37.261	-4.78644	15.6218	-41.5573	-11.8539
378	-36.2994	-39.3407	-44.059	-53.8049	-34.1436	-30.9371	-23.2587	-37.5416	-5.573	16.0423	-39.6805	-11.7447
378.5	-36.2736	-38.7137	-44.7022	-54.0181	-34.3151	-31.4266	-22.9401	-37.7334	-6.06096	16.3354	-38.0201	-11.8286
379	-36.459	-37.8265	-45.5066	-53.9563	-34.5294	-31.7238	-22.1787	-37.7205	-6.16257	16.4186	-36.7843	-12.38
379.5	-36.7148	-36.9326	-46.2404	-53.4643	-34.7688	-31.8493	-21.175	-37.2543	-5.90102	16.5228	-36.162	-13.5815
380	-37.0077	-36.1901	-46.7822	-52.6482	-35.0436	-31.9071	-20.1396	-36.2744	-5.39196	16.6906	-36.1781	-15.4387
380.5	-37.2317	-35.4819	-47.131	-51.5654	-35.3391	-32.0205	-19.2512	-34.9459	-4.69822	16.6569	-36.6338	-17.4896
381	-37.2379	-34.715	-47.2721	-50.2873	-35.6107	-32.2143	-18.5375	-33.3254	-3.76566	16.3611	-37.3553	-18.8847
381.5	-36.9992	-34.1144	-47.1204	-49.069	-35.7779	-32.4558	-17.9789	-31.5039	-2.60684	15.8608	-38.3568	-19.1304
382	-36.5607	-33.9725	-46.4859	-47.9182	-35.8068	-32.6559	-17.6516	-29.6947	-1.40939	15.2123	-39.4987	-18.1762
382.5	-35.957	-34.1765	-45.4865	-46.718	-35.7357	-32.757	-17.6605	-28.1163	-0.40022	14.6417	-40.3831	-16.1207
383	-35.1772	-34.4829	-44.4282	-45.4347	-35.6051	-32.8365	-17.8228	-26.9998	0.373912	14.2571	-40.7708	-13.4337
383.5	-34.2437	-34.7485	-43.2772	-44.1568	-35.5316	-32.8685	-17.682	-26.5224	0.940642	13.8677	-40.8195	-10.7182
384	-33.2118	-34.9022	-41.9571	-43.1807	-35.6367	-32.6941	-17.1371	-26.6167	1.25291	13.6119	-40.6861	-8.35626
384.5	-32.1283	-35.2353	-40.696	-42.8045	-35.8607	-32.3601	-16.5236	-27.0849	1.23812	13.8758	-40.3349	-6.85763
385	-31.0649	-35.9948	-39.6855	-43.0088	-36.0841	-31.9794	-16.095	-27.8059	1.00089	14.5293	-39.9794	-6.66876
385.5	-30.0947	-36.8203	-38.9718	-43.4534	-36.3071	-31.5851	-16.0273	-28.6259	0.696574	15.2719	-39.9226	-7.69334
386	-29.2491	-37.2911	-38.6652	-43.7695	-36.558	-31.3617	-16.259	-29.4334	0.330829	15.8629	-40.3492	-9.28635
386.5	-28.6133	-37.3141	-38.8534	-43.7907	-36.8056	-31.3769	-16.4983	-30.2402	-0.01447	16.1304	-41.2414	-11.0403
387	-28.3132	-36.7349	-39.3754	-43.4925	-36.9618	-31.4835	-16.868	-30.7872	-0.15086	16.3626	-42.2356	-12.9895
387.5	-28.3172	-35.5116	-39.9815	-42.911	-36.9088	-31.7435	-17.6007	-30.8782	-0.02539	16.6912	-42.941	-14.9762
388	-28.5498	-33.8603	-40.4534	-42.3133	-36.6511	-32.1848	-18.3517	-30.7867	0.359444	16.8559	-43.2729	-16.8631
388.5	-29.0311	-31.8341	-40.5745	-42.0117	-36.3141	-32.5723	-18.7656	-30.3969	1.01613	16.8479	-43.35	-18.9051
389	-29.7212	-29.4233	-40.3299	-41.9561	-35.9561	-32.7227	-18.8432	-29.5216	1.85831	16.8329	-43.3218	-21.1592
389.5	-30.509	-26.8764	-39.9006	-41.878	-35.5591	-32.6712	-18.5127	-28.5545	2.85135	16.8087	-43.3869	-23.1889
390	-31.2974	-24.6653	-39.4442	-41.6153	-35.134	-32.5771	-17.6132	-27.6603	3.95819	16.6152	-43.6301	-24.7168
390.5	-31.9398	-23.2027	-38.9269	-41.1826	-34.7305	-32.4131	-16.2071	-26.5928	4.96774	16.2788	-43.7973	-25.8145
391	-32.3018	-22.6917	-38.2749	-40.5998	-34.3606	-31.9241	-14.7074	-25.2775	5.61601	15.9982	-43.6576	-26.5544
391.5	-32.3524	-22.9657	-37.6003	-39.7914	-34.0485	-31.0201	-13.4916	-24.0135	5.84856	15.8424	-43.298	-26.9809
392	-32.0955	-23.6701	-37.1172	-38.9438	-33.8287	-30.0129	-12.3341	-23.1032	5.88224	15.7042	-42.8332	-27.0619
392.5	-31.5607	-24.8328	-36.855	-38.5161	-33.6277	-29.1923	-10.9344	-22.6487	5.88048	15.5444	-42.3105	-26.4404
393	-30.7996	-26.3292	-36.5931	-38.7168	-33.3619	-28.5984	-9.66481	-22.6455	5.75028	15.4662	-41.8675	-25.1371
393.5	-29.9339	-27.4926	-36.205	-39.3625	-33.096	-28.1968	-9.10004	-22.9403	5.36142	15.458	-41.7356	-23.4932
394	-29.1109	-27.9357	-35.8672	-40.146	-32.9666	-27.7877	-9.38646	-23.5523	4.75197	15.6319	-41.8136	-21.5573
394.5	-28.4132	-27.8951	-35.9045	-40.7776	-33.0628	-27.1589	-10.1715	-24.6411	4.16065	16.0894	-41.6191	-19.7171
395	-27.9276	-27.7914	-36.3545	-41.0021	-33.3921	-26.3394	-11.2102	-26.0095	3.86756	16.6866	-40.8817	-18.2818
395.5	-27.7197	-27.6318	-36.9063	-40.866	-33.8658	-25.6086	-12.4258	-27.365	3.94815	17.4596	-39.7756	-16.8399
396	-27.7465	-27.2563	-37.4554	-40.495	-34.2751	-25.2596	-13.6995	-28.597	4.301	18.4812	-38.6018	-15.2928
396.5	-27.852	-26.704	-38.1069	-39.9451	-34.4765	-25.2971	-15.0468	-29.734	4.6964	19.5683	-37.54	-14.0702
397	-27.9273	-25.9484	-38.8131	-39.4322	-34.5916	-25.5885	-16.2621	-30.8399	4.93919	20.6505	-36.7394	-13.0824
397.5	-27.9685	-25.1036	-39.3852	-38.9691	-34.6951	-26.1488	-17.1175	-31.775	5.07438	21.6757	-36.304	-12.082
398	-27.9849	-24.4786	-39.5834	-38.4787	-34.7809	-26.908	-17.7399	-32.4596	5.2647	22.251	-36.2315	-11.3087
398.5	-28.0103	-24.2517	-39.3324	-38.0841	-34.8865	-27.656	-18.3481	-33.0274	5.62342	22.1934	-36.5064	-11.0026
399	-28.1084	-24.3769	-38.7673	-37.9299	-34.9543	-28.387	-18.9738	-33.4603	5.96755	21.7392	-36.8389	-11.2871
399.5	-28.2672	-24.8258	-37.9867	-37.9865	-34.875	-29.1666	-19.6042	-33.4618	5.99885	20.9657	-36.864	-12.0627
400	-28.4245	-25.5952	-37.111	-38.1092	-34.6335	-29.9446	-20.2037	-33.0778	5.81116	19.8465	-36.6978	-12.6769
400.5	-28.5662	-26.7031	-36.3886	-38.1848	-34.3625	-30.6105	-20.3826	-32.9497	5.61046	18.5895	-36.5411	-12.7882
401	-28.6859	-28.4078	-35.8642	-38.0577	-34.1327	-31.1055	-19.8261	-33.3403	5.33268	17.458	-36.4837	-12.7838
401.5	-28.8092	-30.6963	-35.3886	-37.7395	-33.9312	-31.4866	-18.7272	-33.8645	4.91899	16.6359	-36.4739	-12.8867
402	-28.9914	-33.0198	-35.0281	-37.5091	-33.8274	-31.6986	-17.4811	-34.374	4.34976	16.0947	-36.3457	-12.9247
402.5	-29.2562	-34.8734	-34.9622	-37.4537	-33.8696	-31.544	-16.3673	-34.8425	3.54909	15.6845	-36.2032	-12.7715
403	-29.6081	-36.1173	-35.2008	-37.1745	-34.0153	-30.8731	-15.3627	-35.1857	2.63962	15.2816	-36.2513	-12.4446
403.5	-30.0094	-36.7561	-35.6975	-36.5104	-34.2434	-29.6165	-14.3636	-35.3804	1.85459	14.7349	-36.3331	-12.0549
404	-30.4437	-36.8458	-36.395	-35.8074	-34.4984	-27.993	-13.3508	-35.429	1.26015	14.1668	-36.2675	-11.6306
404.5	-30.9327	-36.5226	-37.1196	-35.2674	-34.5851	-26.4299	-12.5203	-35.6873	0.793777	13.6919	-36.2569	-10.6728
405	-31.4192	-35.8653	-37.7491	-34.8802	-34.4101	-25.2681	-12.2638	-36.2821	0.431364	13.214	-36.2988	-9.02567
405.5	-31.8783	-34.9512	-38.2194	-34.6033	-34.15	-24.6175	-12.758	-36.9718	0.241417	12.7338	-36.0553	-7.57114
406	-32.3609	-34.0195	-38.5327	-34.37	-33.9611	-24.3597	-13.8818	-37.7355	0.27748	12.253	-35.4598	-6.80051
406.5	-32.8355	-33.2645	-38.7698	-34.2588	-33.881	-24.4416	-15.1178	-38.4663	0.456845	11.78	-34.8648	-6.33752
407	-33.2356	-32.8305	-38.8095	-34.3974	-33.9877	-24.8475	-15.902	-38.9499	0.699053	11.3638	-34.4827	-6.02044
407.5	-33.561	-32.8116	-38.4656	-34.6219	-34.2797	-25.5768	-16.2959	-39.2784	0.98129	11.0419	-34.4075	-5.75209
408	-33.7761	-32.9099	-37.7773	-34.709	-34.6909	-26.5561	-16.7776	-39.4853	1.28087	10.8288	-34.6038	-5.37038
408.5	-33.8631	-32.8954	-36.8844	-34.7879	-35.1599	-27.5611	-17.5577	-39.3647	1.57693	10.7241	-34.876	-4.70478
409	-33.8851	-32.9737	-35.9261	-35.1452	-35.5812	-28.4274	-18.3446	-39.0349	1.81262	10.6105	-35.248	-3.89407
409.5	-33.8618	-33.4258	-35.0332	-35.8663	-35.8308	-29.0838	-18.5874	-38.6539	1.97514	10.3779	-35.6351	-3.65557
410	-33.8129	-34.2319	-34.3294	-36.7698	-35.8491	-29.5254	-17.9792	-38.1143	2.09557	10.3027	-35.7469	-4.28284
410.5	-33.8021	-34.8564	-33.8696	-37.525	-35.6817	-29.719	-16.6649	-37.6323	2.20167	10.6365	-35.3863	-5.56806
411	-33.7983	-34.902	-33.6739	-38.0018	-35.3183	-29.6841	-15.0679	-37.2502	2.34055	11.1717	-34.7458	-7.11757
411.5	-33.7029	-34.4264	-33.8238	-38.2881	-34.7565	-29.3846	-13.5812	-36.7355	2.55977	11.7045	-34.046	-8.67912
412	-33.5611	-33.5467	-34.2088	-38.4628	-34.131	-28.7633	-12.3565	-35.8895	2.79407	12.2962	-33.2741	-10.3237
412.5	-33.442	-32.6113	-34.5885	-38.4686	-33.513	-27.9445	-11.3171	-34.6096	2.93891	13.0252	-32.5822	-11.8069
413	-33.267	-31.9674	-34.8109	-38.1233	-32.8026	-26.9807	-10.2212	-33.2978	2.98945	13.8246	-32.057	-12.6986
413.5	-32.9707	-31.7588	-34.8372	-37.4323	-31.9752	-26.0066	-8.99324	-32.0778	2.99423	14.5309	-31.7122	-13.1987
414	-32.5498	-32.0626	-34.7205	-36.5782	-31.2265	-25.2414	-7.75178	-30.6741	3.13139	15.0069	-31.7189	-13.6306
414.5	-32.0066	-32.7348	-34.5208	-35.7418	-30.6773	-24.7384	-6.71653	-28.8198	3.49323	15.3266	-32.1287	-13.7915
415	-31.3727	-33.4814	-34.2608	-35.1579	-30.2761	-24.5403	-6.15383	-26.4703	4.00748	15.6596	-32.7946	-13.468
415.5	-30.7117	-33.9263	-33.9286	-34.9579	-30.0383	-24.6817	-5.9294	-24.0213	4.5879	16.0602	-33.3603	-12.8
416	-30.1623	-33.9081	-33.5041	-35.0202	-29.931	-25.1114	-5.70136	-22.0528	5.06898	16.5071	-33.5117	-12.1295
416.5	-29.8452	-33.7286	-33.0128	-35.1881	-29.8696	-25.7013	-5.35887	-20.99	5.35934	16.8193	-33.0933	-11.7536
417	-29.7041	-33.7662	-32.5116	-35.3312	-29.9447	-26.3167	-4.96406	-20.7757	5.49466	16.7715	-32.2008	-11.8011
417.5	-29.5833	-34.137	-31.9813	-35.443	-30.2023	-26.9951	-4.72466	-21.1063	5.44377	16.4749	-31.3445	-12.0254
418	-29.4445	-34.6978	-31.4738	-35.7026	-30.58	-27.8448	-4.62263	-21.6186	5.14575	16.2799	-30.7053	-12.275
418.5	-29.4007	-35.2202	-31.0754	-36.1215	-31.083	-28.7256	-4.47452	-22.1448	4.6871	16.308	-30.2664	-12.6005
419	-29.4692	-35.609	-30.7772	-36.5229	-31.6834	-29.3841	-4.34298	-22.7181	4.14556	16.3741	-30.195	-12.8408
419.5	-29.6085	-35.6813	-30.6509	-36.7618	-32.3189	-29.7066	-4.23924	-23.1829	3.57867	16.3063	-30.4754	-12.6957
420	-29.8198	-34.9988	-30.8784	-36.725	-32.9465	-29.6733	-4.18093	-23.7495	3.04396	16.2763	-30.8749	-12.2161
420.5	-30.0509	-33.5394	-31.4862	-36.311	-33.4592	-29.3631	-4.20349	-24.9321	2.59925	16.5225	-31.1522	-11.9695
421	-30.2667	-31.7227	-32.3014	-35.6258	-33.7091	-28.8909	-4.22213	-26.5843	2.33486	17.0327	-31.3307	-12.224
421.5	-30.4574	-29.753	-33.1359	-34.928	-33.6222	-28.364	-4.33748	-28.073	2.30452	17.5134	-31.4353	-12.7971
422	-30.6078	-27.6574	-33.8081	-34.3118	-33.2656	-27.9104	-4.80774	-28.9331	2.63866	17.5726	-31.4573	-13.3334
422.5	-30.6953	-25.4553	-34.2268	-33.8022	-32.803	-27.5346	-5.76121	-29.1755	3.33322	17.1693	-31.5964	-13.7346
423	-30.676	-23.2666	-34.3869	-33.3968	-32.4003	-27.1435	-6.90026	-29.0536	4.18851	16.5456	-31.8351	-14.0324
423.5	-30.5377	-21.5732	-34.3316	-33.0657	-32.0829	-26.7991	-7.63595	-28.8267	5.11453	15.9478	-31.9909	-13.916
424	-30.2814	-21.0235	-34.1707	-32.9272	-31.7297	-26.6419	-7.69541	-28.7007	6.00919	15.5961	-32.0792	-13.0357
424.5	-29.9189	-21.6992	-34.0371	-33.0916	-31.3073	-26.6693	-7.26676	-28.397	6.66362	15.5364	-31.9252	-11.457
425	-29.5311	-23.1067	-34.0772	-33.4624	-30.9228	-26.8539	-6.58472	-27.5436	7.03518	15.6662	-31.3508	-9.61698
425.5	-29.151	-24.7907	-34.3152	-33.964	-30.7067	-27.1498	-5.71369	-26.3826	7.2356	16.1213	-30.5352	-7.96912
426	-28.7677	-26.4521	-34.5936	-34.4099	-30.707	-27.589	-4.83223	-25.2904	7.26803	16.8893	-29.497	-6.41871
426.5	-28.4353	-28.06	-34.7514	-34.5272	-30.8783	-28.2974	-4.19017	-24.3219	7.08431	17.7303	-28.231	-4.54388
427	-28.1956	-29.6828	-34.806	-34.3931	-31.1654	-29.2319	-3.77377	-23.4295	6.63909	18.8296	-27.0626	-2.54864
427.5	-28.1113	-31.0524	-34.8938	-33.9933	-31.4436	-30.2425	-3.47742	-22.7028	5.85959	20.3367	-26.1241	-0.8972
428	-28.1982	-31.92	-35.108	-33.2196	-31.5432	-31.167	-3.18599	-22.2439	4.91744	21.8348	-25.5107	0.209646
428.5	-28.3893	-32.2692	-35.4207	-32.1362	-31.4321	-31.904	-2.86673	-21.5919	4.16646	22.7148	-25.2361	0.460674
429	-28.6331	-32.2001	-35.7055	-30.8084	-31.2017	-32.3553	-2.45572	-20.4521	3.76772	22.7178	-25.0891	-0.52997
429.5	-28.8377	-31.9337	-35.8526	-29.5834	-30.9488	-32.379	-1.73334	-19.3772	3.64311	22.1117	-25.2752	-2.40486
430	-28.9304	-31.5807	-35.7488	-28.8436	-30.7421	-31.9724	-0.6393	-18.6596	3.56691	21.115	-25.9863	-4.58289
430.5	-28.8398	-31.2736	-35.3569	-28.5226	-30.61	-31.2479	0.788215	-18.2908	3.43812	19.7224	-27.0593	-6.79356
431	-28.489	-31.0374	-34.7538	-28.3582	-30.4662	-30.3868	2.17457	-18.3073	3.36881	18.167	-28.2685	-8.55011
431.5	-27.9412	-30.5758	-33.954	-28.4086	-30.1409	-29.5871	2.94319	-18.8239	3.41549	16.6646	-29.4942	-9.47704
432	-27.343	-29.9122	-32.9573	-28.8047	-29.6247	-28.8005	2.93009	-20.0096	3.52245	15.2278	-30.5971	-9.54116
432.5	-26.7479	-29.3788	-31.8733	-29.3041	-29.0668	-27.9008	2.11768	-21.5392	3.52429	13.9407	-31.3043	-9.1233
433	-26.2014	-29.133	-30.9078	-29.6094	-28.4884	-26.9602	0.77366	-22.9605	3.29086	12.792	-31.4845	-8.8868
433.5	-25.7942	-29.0106	-30.1122	-29.6558	-27.9036	-26.0684	-0.50423	-24.0746	2.92536	11.6858	-31.4053	-8.92669
434	-25.5289	-28.795	-29.3447	-29.5304	-27.4566	-25.2356	-1.50248	-24.8039	2.54057	10.7185	-31.5173	-8.98716
434.5	-25.4279	-28.6855	-28.6052	-29.2862	-27.1932	-24.4221	-2.25784	-25.3699	2.09479	10.0442	-31.7489	-8.89804
435	-25.5365	-28.8497	-28.0118	-29.0516	-27.1282	-23.6392	-2.81123	-26.0044	1.63782	9.70197	-31.6375	-8.40801
435.5	-25.8518	-29.0853	-27.5049	-28.9269	-27.2927	-22.9842	-3.17011	-26.5996	1.29036	9.65212	-31.1079	-7.70786
436	-26.362	-29.212	-27.0162	-28.7995	-27.6633	-22.4145	-3.25613	-26.8702	1.12627	9.75408	-30.2531	-7.31858
436.5	-26.9927	-29.1536	-26.6927	-28.5296	-28.2759	-21.706	-3.23472	-26.6251	1.18028	9.93128	-28.9662	-7.45876
437	-27.6534	-28.8863	-26.6189	-28.1602	-29.077	-20.8528	-3.23353	-25.8315	1.37793	10.2157	-27.6275	-7.71922
437.5	-28.3366	-28.5255	-26.7492	-27.933	-29.8172	-20.1981	-3.03741	-24.338	1.6382	10.6881	-26.6783	-7.47648
438	-29.0541	-27.9424	-26.979	-27.9665	-30.2563	-20.0139	-2.43881	-22.1078	1.9207	11.3772	-26.1034	-6.78092
438.5	-29.7313	-26.8676	-27.1467	-28.2423	-30.2405	-20.3122	-1.43517	-19.4047	2.20396	12.1039	-25.8342	-6.31557
439	-30.2236	-25.463	-27.1652	-28.7039	-29.7576	-20.9005	-0.26339	-16.8557	2.46299	12.7045	-25.7487	-6.49023
439.5	-30.4741	-24.0723	-27.0467	-29.2493	-28.9443	-21.5774	0.745029	-15.1133	2.72615	13.1163	-25.9036	-6.76183
440	-30.5408	-22.9681	-26.7498	-29.7478	-28.0089	-22.2608	1.28903	-14.3494	3.07479	13.3417	-26.2355	-6.62643
440.5	-30.4413	-22.2519	-26.2557	-29.9361	-27.0883	-22.8747	1.12451	-14.1791	3.37618	13.4366	-26.372	-6.56379
441	-30.1065	-22.0029	-25.689	-29.7119	-26.1049	-23.4349	0.324562	-14.0356	3.43738	13.4661	-26.1988	-6.86992
441.5	-29.5663	-22.323	-25.1642	-29.2667	-24.9842	-23.9427	-0.69521	-14.0391	3.1719	13.5333	-25.9858	-6.88028
442	-29.0055	-22.9481	-24.727	-28.8035	-23.786	-24.352	-1.56773	-14.3816	2.53001	13.804	-25.8968	-5.93703
442.5	-28.5183	-23.6791	-24.3247	-28.5041	-22.5753	-24.7564	-2.19966	-14.7468	1.65676	14.2553	-25.7932	-4.04111
443	-28.1105	-24.74	-23.9189	-28.4604	-21.485	-25.1452	-2.51827	-15.196	0.761981	14.7705	-25.5325	-2.08788
443.5	-27.8061	-26.0975	-23.574	-28.5504	-20.6831	-25.3515	-2.35938	-16.0923	-0.04463	15.5341	-25.0321	-0.86533
444	-27.6586	-27.2699	-23.3704	-28.6143	-20.2319	-25.376	-1.81136	-17.4481	-0.80262	16.7177	-24.2841	-0.17106
444.5	-27.812	-28.0345	-23.4275	-28.6128	-20.1527	-25.2502	-1.20129	-18.8753	-1.52498	17.9474	-23.4294	0.288189
445	-28.269	-28.4045	-23.8531	-28.5051	-20.3831	-24.8876	-0.75165	-19.9161	-1.96551	18.6041	-22.6556	0.585715
445.5	-28.8167	-28.2018	-24.5121	-28.3065	-20.7824	-24.3711	-0.48301	-20.6604	-2.01754	18.5162	-22.0998	0.720428
446	-29.3271	-27.3342	-25.095	-28.2828	-21.2389	-23.9456	-0.31387	-21.2805	-1.86303	17.9938	-21.8801	1.00515
446.5	-29.7743	-26.0226	-25.51	-28.6317	-21.6733	-23.7271	-0.0715	-21.853	-1.56323	17.2796	-21.9639	1.86654
447	-30.1115	-24.6676	-25.8885	-29.0511	-22.1636	-23.6953	0.230052	-22.7151	-1.07082	16.3267	-22.0302	2.8111
447.5	-30.2715	-23.4803	-26.2962	-29.1814	-22.7974	-23.7527	0.169872	-23.621	-0.4422	15.155	-21.7738	3.13134
448	-30.2834	-22.4598	-26.616	-29.1171	-23.4476	-23.7135	-0.47842	-24.0737	0.270398	13.8897	-21.4429	2.96728
448.5	-30.1819	-21.7252	-26.6296	-29.1313	-23.9718	-23.5837	-1.4017	-24.1303	1.08171	12.6848	-21.4479	2.64483
449	-29.8643	-21.5292	-26.259	-29.3557	-24.3585	-23.4867	-2.1702	-24.0276	1.81366	11.7502	-21.4895	2.29413
449.5	-29.3174	-21.9958	-25.6606	-29.6643	-24.6061	-23.415	-2.56375	-23.9054	2.23769	11.1913	-21.1146	2.04439
450	-28.6627	-22.8838	-24.9621	-29.7655	-24.6519	-23.4349	-2.76538	-23.6659	2.37177	10.8909	-20.4638	1.83689
450.5	-27.9436	-23.8883	-24.2679	-29.6021	-24.485	-23.4287	-3.09945	-23.2198	2.2498	10.6059	-19.8721	1.69246
451	-27.1517	-24.9386	-23.7996	-29.4052	-24.135	-23.2069	-3.65901	-22.4868	1.9364	10.1692	-19.5427	1.87051
451.5	-26.4119	-26.1106	-23.6202	-29.3362	-23.609	-22.9611	-4.38464	-21.4412	1.58818	9.575	-19.4531	2.36556
452	-25.8887	-27.3585	-23.5806	-29.3083	-22.9557	-22.8044	-5.00831	-20.4176	1.27266	9.02583	-19.5453	2.88785
452.5	-25.6143	-28.4482	-23.6147	-28.9506	-22.3587	-22.5647	-5.35763	-19.5636	0.919488	8.83358	-19.737	3.14798
453	-25.5676	-29.1436	-23.7582	-27.9636	-22.0287	-22.087	-5.31114	-18.9958	0.498544	8.94255	-19.8267	3.35128
453.5	-25.7502	-29.251	-23.9903	-26.4002	-21.9708	-21.482	-4.79253	-18.8436	0.107732	9.00907	-19.7722	3.9192
454	-26.1566	-28.8109	-24.3071	-24.5271	-22.0315	-21.0644	-3.98755	-18.6907	-0.24308	8.97661	-19.4849	4.75028
454.5	-26.6824	-27.9224	-24.6826	-22.5479	-22.096	-20.9477	-2.89844	-18.0889	-0.6316	8.93043	-18.9427	5.49306
455	-27.2298	-26.649	-24.9471	-20.4032	-22.1229	-21.1398	-1.54669	-17.1913	-1.1089	8.84728	-18.4769	6.09917
455.5	-27.8123	-25.325	-24.8798	-18.1935	-22.1435	-21.5531	-0.15326	-16.4912	-1.54419	8.66254	-18.3533	6.89213
456	-28.3366	-24.1467	-24.3175	-16.244	-22.1904	-21.9514	0.969751	-16.0784	-1.66577	8.29957	-18.4896	7.57035
456.5	-28.6513	-23.0885	-23.2898	-14.8383	-22.2007	-22.3289	1.44085	-15.7194	-1.45856	7.76372	-18.732	7.63017
457	-28.7851	-22.4963	-22.0187	-14.1213	-22.1568	-22.7644	1.39495	-15.4833	-1.16249	7.23336	-19.0781	7.54774
457.5	-28.7915	-22.6581	-20.7526	-14.0741	-22.0719	-23.1937	1.32772	-15.5647	-1.00657	6.72931	-19.4852	7.82186
458	-28.6386	-23.2854	-19.6693	-14.5768	-21.987	-23.4469	1.46298	-16.0411	-1.04108	6.05395	-19.6303	8.16264
458.5	-28.3698	-24.0869	-18.7952	-15.3257	-21.9437	-23.3928	1.94155	-16.9292	-1.22803	5.22919	-19.3128	8.39434
459	-28.0913	-25.1222	-18.0761	-16.0459	-21.8396	-23.04	2.81665	-18.0361	-1.58158	4.4993	-18.4699	8.52781
459.5	-27.8972	-26.549	-17.4755	-16.6831	-21.6209	-22.4987	3.9286	-19.1414	-2.04671	4.08354	-17.0219	7.98749
460	-27.8336	-28.3568	-16.9562	-17.2917	-21.3552	-21.8699	5.04524	-20.1785	-2.63952	4.11168	-15.2517	6.74634
460.5	-27.8901	-30.1735	-16.6017	-17.9059	-20.9739	-21.0853	5.97738	-21.1627	-3.51786	4.66995	-13.5138	5.7101
461	-28.0231	-31.5417	-16.5481	-18.42	-20.3565	-20.1272	6.5882	-21.9065	-4.60134	5.56339	-11.8956	5.37263
461.5	-28.2242	-32.4241	-16.8133	-18.6291	-19.6252	-19.173	6.8635	-22.2023	-5.54486	6.43383	-10.3934	5.62578
462	-28.487	-32.8484	-17.3467	-18.4329	-18.8708	-18.3616	6.94101	-22.3039	-6.05202	7.01248	-9.32836	6.4337
462.5	-28.7247	-32.802	-18.0264	-17.8827	-17.9934	-17.7651	6.79589	-22.5943	-6.1036	7.22928	-9.0058	7.79285
463	-28.9115	-32.4866	-18.6708	-17.2013	-17.0002	-17.3882	6.44179	-23.2462	-5.83124	7.14636	-9.21907	9.48145
463.5	-29.0578	-31.9495	-19.1353	-16.6752	-15.9884	-17.2042	5.96377	-23.8806	-5.24996	6.69362	-9.46682	11.1498
464	-29.1288	-31.2539	-19.272	-16.2789	-15.0553	-17.2976	5.26157	-23.941	-4.4569	5.9162	-9.49466	12.4971
464.5	-29.0662	-30.6957	-19.0944	-15.7499	-14.2449	-17.635	4.30768	-23.5293	-3.67226	4.97265	-9.6434	13.5977
465	-28.8073	-30.4201	-18.6944	-15.1568	-13.5081	-18.0689	3.15005	-23.0709	-2.98596	3.96007	-10.2096	14.5052
465.5	-28.3493	-30.1536	-18.0229	-14.8912	-12.8414	-18.5381	1.90577	-22.8444	-2.44045	2.92134	-10.8292	15.2284
466	-27.7558	-29.5381	-17.2095	-15.0149	-12.3126	-19.0766	0.811932	-22.8219	-2.08776	1.7983	-10.8241	15.786
466.5	-27.1405	-28.6678	-16.5345	-15.3289	-11.9755	-19.7364	0.050262	-22.9812	-1.89931	0.550146	-9.98966	15.8316
467	-26.5649	-27.9404	-16.0386	-15.8172	-11.8936	-20.3572	-0.42889	-23.5053	-1.77854	-0.6527	-8.82546	15.7493
467.5	-26.0218	-27.6833	-15.6236	-16.6243	-12.0868	-20.6789	-0.76898	-24.1626	-1.66223	-1.60289	-7.91063	16.569
468	-25.4973	-27.9014	-15.3103	-17.8678	-12.4312	-20.6473	-0.98152	-24.7534	-1.57657	-2.23573	-7.00597	18.0932
468.5	-24.9005	-28.2614	-15.1438	-19.1769	-12.8286	-20.2457	-1.17654	-25.575	-1.58554	-2.52353	-5.55849	19.3858
469	-24.1643	-28.47	-15.1861	-20.0466	-13.2352	-19.4378	-1.44451	-26.6948	-1.8296	-2.40304	-3.66292	20.4704
469.5	-23.3818	-28.4591	-15.525	-20.5104	-13.5825	-18.2638	-1.79559	-27.9457	-2.35739	-1.82765	-1.68335	21.7914
470	-22.6637	-27.9706	-16.1437	-20.4851	-13.835	-16.7644	-2.41793	-29.2263	-2.97392	-0.80792	0.123679	23.0372
470.5	-22.0687	-26.8858	-16.8048	-19.6455	-13.9396	-15.2101	-3.45418	-30.483	-3.36371	0.508715	1.55952	23.9283
471	-21.6082	-25.5513	-17.3114	-18.1445	-13.8972	-13.8982	-4.83553	-31.4665	-3.32329	1.8401	2.53449	24.4534
471.5	-21.2489	-24.2144	-17.6126	-16.2748	-13.7045	-12.7673	-6.29969	-32.0558	-2.91702	3.00904	3.07463	24.4321
472	-21.0084	-22.9897	-17.5846	-14.3744	-13.2684	-11.6208	-7.61229	-32.4115	-2.30065	4.0129	3.22923	24.1182
472.5	-20.8739	-21.8165	-17.1424	-12.9632	-12.6235	-10.4035	-8.68716	-32.1786	-1.60402	4.91039	3.08273	23.9251
473	-20.7732	-20.8106	-16.3275	-12.1356	-11.9441	-9.21486	-9.37794	-31.1324	-0.89275	5.64141	2.93621	23.8164
473.5	-20.6948	-20.3216	-15.3057	-11.6831	-11.3506	-8.14941	-9.61193	-29.8346	-0.20188	6.00232	2.97852	23.3675
474	-20.6262	-20.3002	-14.2427	-11.5775	-10.826	-7.28763	-9.60332	-28.6351	0.258744	5.92631	3.02786	22.4914
474.5	-20.5137	-20.5363	-13.2383	-11.8281	-10.3453	-6.72544	-9.62226	-27.365	0.270712	5.53711	2.972	21.7143
475	-20.3139	-20.9587	-12.2805	-12.2867	-9.96557	-6.53481	-9.72005	-26.1561	-0.15248	5.0198	2.80635	21.3051
475.5	-19.9932	-21.6047	-11.381	-12.8377	-9.7181	-6.68435	-9.7081	-25.416	-0.82113	4.55905	2.66278	20.9971
476	-19.5856	-22.5429	-10.6532	-13.4522	-9.62228	-7.12322	-9.37615	-25.2559	-1.49542	4.15661	2.76569	20.4935
476.5	-19.1774	-23.6983	-10.1525	-14.0608	-9.74511	-7.87773	-8.49656	-25.6221	-2.08992	3.88933	3.04634	19.7677
477	-18.8174	-24.771	-9.99163	-14.5088	-10.0586	-8.81136	-7.08647	-26.2877	-2.66137	3.87528	3.26947	19.0571
477.5	-18.553	-25.2406	-10.2051	-14.4584	-10.4326	-9.63946	-5.70666	-26.8418	-3.19141	4.03993	3.48285	18.6103
478	-18.5046	-24.8451	-10.6107	-13.7108	-10.8153	-10.2676	-4.70524	-27.2728	-3.56248	4.34407	3.79358	18.4011
478.5	-18.8101	-23.9716	-11.0884	-12.5138	-11.211	-10.8113	-4.10375	-27.8495	-3.83956	4.73108	4.13363	18.2345
479	-19.3752	-23.0604	-11.6646	-11.3241	-11.5603	-11.398	-3.83646	-28.6695	-4.23944	5.30914	4.54304	17.9743
479.5	-19.9733	-22.1559	-12.2649	-10.264	-11.7551	-11.9636	-3.78812	-29.6084	-4.69012	6.38208	5.07195	17.6947
480	-20.5263	-21.2241	-12.6807	-9.06162	-11.7493	-12.2564	-4.14679	-30.3537	-4.91815	7.94502	5.56684	17.6359
480.5	-20.98	-20.4942	-12.7619	-7.72158	-11.5461	-12.2381	-5.02583	-30.6958	-4.68976	9.55714	5.71335	17.9592
481	-21.2361	-19.9357	-12.4535	-6.47315	-11.1342	-12.0403	-6.25344	-30.5883	-3.84219	10.7336	5.4624	18.6482
481.5	-21.2404	-18.9937	-11.722	-5.4395	-10.6109	-11.6228	-7.69808	-30.036	-2.4771	11.2487	5.07569	19.6306
482	-21.0429	-17.8814	-10.6117	-4.61654	-10.0161	-11.0216	-9.13656	-29.2573	-0.9581	11.1022	4.83228	20.6817
482.5	-20.7928	-17.4611	-9.32652	-3.98472	-9.29951	-10.5028	-10.1344	-28.526	0.324226	10.5685	4.83834	21.5458
483	-20.6169	-17.8553	-8.07612	-3.48274	-8.54638	-10.1497	-10.3871	-27.6988	1.20896	9.98041	5.0158	22.2276
483.5	-20.5335	-18.6494	-6.96547	-2.84994	-7.79502	-9.72612	-9.92704	-26.3786	1.80737	9.23878	5.28889	22.6616
484	-20.4751	-19.4818	-6.07775	-2.0556	-7.03722	-9.13464	-8.93318	-24.5199	2.18689	8.22089	5.62423	22.6006
484.5	-20.3743	-20.1213	-5.41399	-1.30645	-6.35589	-8.63793	-7.52914	-22.4619	2.2622	7.30228	6.03794	22.0103
485	-20.2149	-20.563	-4.87502	-0.753	-5.83075	-8.44692	-5.80703	-20.6513	1.9813	6.84277	6.47192	21.1977
485.5	-20.0668	-20.9048	-4.47905	-0.45837	-5.46597	-8.45958	-4.02714	-19.5722	1.3662	6.86969	6.81227	20.3803
486	-20.0118	-21.1119	-4.30535	-0.33239	-5.29187	-8.50639	-2.70794	-19.0282	0.59079	7.12602	7.12629	19.6315
486.5	-20.1072	-21.2225	-4.44035	-0.30686	-5.41195	-8.52768	-2.09341	-18.6098	-0.07455	7.24377	7.38908	18.9582
487	-20.4228	-21.2804	-5.00715	-0.16083	-5.78495	-8.54613	-1.94083	-18.4534	-0.41955	7.16285	7.42295	18.454
487.5	-20.9309	-21.2316	-5.91808	0.318831	-6.16744	-8.5674	-1.98869	-18.3759	-0.37816	7.03148	7.39738	18.1909
488	-21.4974	-21.2732	-6.89906	0.777116	-6.36384	-8.57539	-2.02904	-17.9792	-0.07564	6.91727	7.49852	18.1866
488.5	-22.0273	-21.5017	-7.69764	0.89111	-6.32913	-8.60909	-2.04174	-17.0869	0.390237	6.82196	7.68948	18.6923
489	-22.5359	-21.4207	-8.13355	0.837672	-6.12223	-8.70865	-2.11118	-15.9248	0.996042	6.67677	7.82635	19.5799
489.5	-23.0047	-20.7281	-8.23391	0.821019	-5.82151	-8.87126	-2.18521	-15.0002	1.69939	6.40806	7.76614	20.577
490	-23.3287	-19.8306	-8.04842	0.673102	-5.47046	-9.06136	-2.24929	-14.6551	2.54244	5.96228	7.57203	21.8064
490.5	-23.4249	-19.113	-7.48298	0.291162	-5.10561	-9.22593	-2.30719	-14.8356	3.61144	5.40023	7.55971	23.2505
491	-23.2295	-18.7588	-6.62161	-0.13871	-4.74147	-9.40816	-2.47379	-15.0011	4.7141	4.92905	7.96178	24.7102
491.5	-22.7221	-18.6779	-5.72893	-0.65064	-4.36328	-9.66846	-2.90368	-14.7807	5.51856	4.59563	8.49885	26.0833
492	-22.0101	-18.6351	-4.97868	-1.33924	-3.97522	-9.88059	-3.44267	-14.3489	5.9442	4.36692	8.92945	27.1305
492.5	-21.2649	-18.8571	-4.37329	-2.07354	-3.65287	-9.95863	-3.77473	-14.0346	6.1079	4.13859	9.40644	27.6515
493	-20.5739	-19.5689	-3.93359	-2.6551	-3.43217	-9.89856	-3.74115	-14.0584	6.1237	3.90707	10.1511	27.631
493.5	-19.9488	-20.5183	-3.79647	-3.10989	-3.25277	-9.60115	-3.40265	-14.327	6.00181	3.95205	10.9986	27.0725
494	-19.4537	-21.5036	-3.96621	-3.6097	-2.99554	-9.02373	-2.73611	-14.4533	5.64146	4.41999	11.5636	26.0677
494.5	-19.1556	-22.3773	-4.43077	-4.13526	-2.61912	-8.3022	-1.72167	-14.1703	5.08749	4.94067	11.9273	24.7715
495	-18.9986	-22.8062	-5.27108	-4.49237	-2.22663	-7.65583	-0.77389	-13.4493	4.64783	5.0878	12.363	23.5078
495.5	-18.9675	-22.7317	-6.36005	-4.61866	-1.86259	-7.18539	-0.03291	-12.4415	4.49704	5.08377	12.6859	22.6918
496	-19.031	-22.1576	-7.49051	-4.81155	-1.46445	-6.93855	0.701491	-11.3315	4.58407	5.27198	12.5628	22.4221
496.5	-19.0534	-20.9951	-8.54739	-5.36445	-1.03667	-6.86195	1.36553	-10.1671	4.78579	5.79497	12.1745	22.5354
497	-19.0209	-19.6114	-9.40034	-6.18936	-0.76351	-6.75413	1.8615	-8.58794	5.08921	6.69422	11.9112	22.8859
497.5	-18.9942	-18.3694	-9.94401	-7.18378	-0.73562	-6.58912	2.11285	-6.35278	5.71176	7.78924	11.798	23.4162
498	-18.9872	-17.1863	-10.093	-8.21887	-0.83452	-6.45369	2.1813	-3.90282	6.80687	8.84623	11.779	23.9569
498.5	-18.9583	-16.0281	-9.85052	-8.97444	-0.96489	-6.3561	2.25381	-1.49839	8.28114	9.73793	11.9634	24.2671
499	-18.8717	-15.0981	-9.38571	-9.40933	-1.03684	-6.2379	2.45766	0.649291	9.8342	10.7338	12.4625	24.5127
499.5	-18.7452	-14.6541	-8.86216	-9.60396	-0.99195	-6.11846	2.67881	2.06586	11.1404	12.0615	13.1361	24.9785
